# Supplementary material for: Red blood cells capture and deliver bacterial DNA to drive host responses during polymicrobial sepsis
Source: J Clin Invest. 2024 Dec 12;135(4):e182127. doi: 10.1172/JCI182127 (PMC11827885; doi:10.1172/JCI182127)
Supplement: Supplemental tables 4-12 [file jci-135-182127-s008.xlsx]

## Sheet: metadata
specimen_ID	specimen_vs_control	specimen_type	mtDNA	log(mtDNA)	bacteremia	confirmed_bact	pneumonia	IL-1RA	log(IL-1RA)	IL-1b	log(IL-1b)	IL-6	log(IL-6)	IL-8	log(IL-8)	IL-10	log(IL-10)	IFN-b	log(IFN-b)	IFN-g	log(IFN-g)	hb lowest (g/dL)	hct (%)
control.1	control	spiked_controls
control.2	control	spiked_controls
control.3	control	spiked_controls
control.4	control	spiked_controls
DNAfreewater1	control	DF_water
DNAfreewater2	control	DF_water
geneblock1	control	geneblock
geneblock2	control	geneblock
Neg.1	control	dd_water
Neg.2	control	dd_water
Neg.3	control	dd_water
Neg.4	control	AE_buffer
Neg.5	control	AE_buffer
Neg.6	control	AE_buffer
Neg.7	control	column_buffer
Neg.8	control	column_buffer
Neg.9	control	column_buffer
H10	specimen	healthy_RBCs
H11	specimen	healthy_RBCs
H12	specimen	healthy_RBCs
H13	specimen	healthy_RBCs
H14	specimen	healthy_RBCs
H15	specimen	healthy_RBCs
H17	specimen	healthy_RBCs
H20	specimen	healthy_RBCs
H21	specimen	healthy_RBCs
H22	specimen	healthy_RBCs
H23	specimen	healthy_RBCs
H25	specimen	healthy_RBCs
H26	specimen	healthy_RBCs
H27	specimen	healthy_RBCs
H28	specimen	healthy_RBCs
H3	specimen	healthy_RBCs
H31	specimen	healthy_RBCs
H5	specimen	healthy_RBCs
H6	specimen	healthy_RBCs
H7	specimen	healthy_RBCs
S35	specimen	RBCs	2086742679	9.31947	1	1	1	3508.38	3.54511	4.60803	0.663516	827.019	2.91752	1453.74	3.16249	3.67396	0.565135	0.2	-0.69897	0.2	-0.69897	6.4	18
S1	specimen	RBCs	41391.8	4.61691	1	1	0	14393.4	4.15816	5.87699	0.769155	2141.46	3.33071	65.3379	1.81516	17.0991	1.23297	19.7984	1.29663	842.606	2.92562	9.1	27
S76	specimen	RBCs	5176.94	3.71407	0	0	1	274.804	2.43902	0.2	-0.69897	10.1974	1.00849	7.99019	0.902557	1.20147	0.0797119	3.27378	0.51505	26.4911	1.4231	12.8	36
S62	specimen	RBCs	22824.2	4.3584	0	0	1	2003.98	3.30189	2.08146	0.318368	1934.48	3.28656	75.3897	1.87731	2.66577	0.425823	0.2	-0.69897	0.2	-0.69897	11.6	33
S3	specimen	RBCs	2.1428e+06	6.33098	1	1	0	916.791	2.96227	0.19561	-0.708608	82.5165	1.91654	17.7489	1.24917	2.87944	0.459308	0.2	-0.69897	0.2	-0.69897	9.9	30
S51	specimen	RBCs	7142.69	3.85386	0	1	0	6452.12	3.8097	2.50736	0.399216	1310.33	3.11738	150.945	2.17882	3.28305	0.516277	0.2	-0.69897	33.7829	1.5287	8.4	24
S29	specimen	RBCs	7348.1	3.86618	1	1	0	14078.8	4.14857	27.3284	1.43661	11750.9	4.07007	7812.76	3.8928	1149.32	3.06044	48.1608	1.68269	121.277	2.08378	9.4	28
S55	specimen	RBCs	82696.6	4.91749	0	1	1	2780.26	3.44409	0.497685	-0.303046	124.544	2.09532	4.84785	0.68555	1.43077	0.155569	0.2	-0.69897	0.2	-0.69897	11.3	33
S83	specimen	RBCs	7.37137e+06	6.86755	0	1	1	0.2	-0.69897	0.2	-0.69897	29.3998	1.46834	5.40852	0.733079	3.74291	0.573209	0.2	-0.69897	0.2	-0.69897	11	34
S42	specimen	RBCs	553168	5.74286	0	0	1	15102.5	4.17905	1.17013	0.0682329	246.013	2.39096	28.6946	1.4578	88.9219	1.94901	12.6743	1.10292	746.071	2.87278	13	37
S30	specimen	RBCs	1.9649e+07	7.29334	0	1	0	0.2	-0.69897	0.1297	-0.88706	9.82159	0.992182	48.8412	1.68879	0.616049	-0.210385	0.2	-0.69897	34.0408	1.532	7.1	23
S21	specimen	RBCs	936168	5.97135	0	1	1	260.004	2.41498	0.264581	-0.577441	7.50453	0.875323	7.32571	0.86485	0.51263	-0.290196	0.2	-0.69897	0.2	-0.69897	6.8	19
S11	specimen	RBCs	1.43476e+07	7.15678	0	0	1	7858.32	3.89533	0.858174	-0.0664245	1964.38	3.29323	117.101	2.06856	177.857	2.25007	16.4424	1.21596	0.2	-0.69897	12.5	45
S61	specimen	RBCs	8.25718e+06	6.91683	1	1	0	18240.5	4.26104	13.4167	1.12765	15019	4.17664	299.607	2.47655	377.956	2.57744	65.4961	1.81622	584.85	2.76704	7.3	23
S80	specimen	RBCs	2.02373e+06	6.30615	0	0	1	432.563	2.63605	0.2	-0.69897	13.5106	1.13068	45.0575	1.65377	2.51567	0.400654	0.2	-0.69897	3.51555	0.545994	9.4	28
S53	specimen	RBCs	1.081e+07	7.03382	0	0	1	249.202	2.39655	0.2	-0.69897	9.73375	0.98828	3.62604	0.559432	0.276315	-0.558596	0.2	-0.69897	0.2	-0.69897	8.8	26
S39	specimen	RBCs	3.46858e+07	7.54015	0	0	1	0.2	-0.69897	1.96	0.292256	250.869	2.39945	125.059	2.09711	8.83136	0.946028	0.2	-0.69897	0.2	-0.69897	6.6	20
S17	specimen	RBCs	2.26589e+07	7.35524	0	0	1	1097.41	3.04037	1.08703	0.0362418	124.264	2.09434	78.0324	1.89227	1.87755	0.273591	0.2	-0.69897	91.0575	1.95932	7	20
S50	specimen	RBCs	4.9014e+06	6.69032	1	1	0	16795.5	4.22519	33.2228	1.52144	12459.3	4.09549	10575.9	4.02432	1093.64	3.03887	90.1306	1.95487	66.518	1.82294	10.3	30
S58	specimen	RBCs	3.64484e+07	7.56168	0	1	0	5939.46	3.77375	0.2	-0.69897	257.522	2.41082	24.5137	1.38941	13.8954	1.14287	0.2	-0.69897	217.922	2.3383	15.5	45
S12	specimen	RBCs	340337	5.53191	1	1	0	15377.1	4.18687	1.32042	0.120711	1067.61	3.02841	23.961	1.37951	17.5544	1.24439	64.68	1.81077	148.59	2.17199	8.7	24
S14	specimen	RBCs	1.98641e+06	6.29807	0	1	1	2604.08	3.41565	0.293357	-0.532604	58.0025	1.76345	29.0316	1.46287	14.6311	1.16528	0.2	-0.69897	263.649	2.42103	6	18
S60	specimen	RBCs	1.10727e+06	6.04425	0	0	1	2510.42	3.39975	0.324926	-0.488215	83.8467	1.92349	5.62084	0.749801	1.05899	0.0248926	0.2	-0.69897	0.2	-0.69897	9.8	30
S56	specimen	RBCs			0	0	1
S6	specimen	RBCs			1	1	0
S66	specimen	RBCs	990023	5.99565	0	0	0	0.2	-0.69897	0.529352	-0.276255	230.845	2.36332	9.37488	0.971966	0.669087	-0.174517	0.2	-0.69897	0.2	-0.69897	10.1	30
S63	specimen	RBCs	12074960	7.08189	0	0	1	274.287	2.43821	0.175804	-0.754971	12.8651	1.10941	26.0987	1.41662	1.58469	0.199946	0.2	-0.69897	0.2	-0.69897	4.4	13
S44	specimen	RBCs			0	1	0
S86	specimen	RBCs	566739	5.75338	0	1	1	255.997	2.40823	0.224303	-0.649166	21.3747	1.3299	15.1272	1.17976	0.449373	-0.347393	0.2	-0.69897	0.2	-0.69897	8.4	25
S57	specimen	RBCs	4.80116e+06	6.68135	1	1	0	14161.1	4.1511	5.79362	0.76295	7780.71	3.89102	795.593	2.90069	515.417	2.71216	26.8448	1.42886	0.2	-0.69897	10.1	30
S16	specimen	RBCs	283371	5.45235	0	1	0	261.684	2.41778	1.39579	0.144821	95.4397	1.97973	11.0669	1.04403	1.11851	0.0486396	25.5614	1.40758	77.2069	1.88766	9.7	28
S8	specimen	RBCs	113441	5.05477	0	1	0	1910.08	3.28105	0.690814	-0.160639	271.591	2.43392	87.0578	1.93981	4.82962	0.683913	0.2	-0.69897	0.2	-0.69897	14.1	43
S5	specimen	RBCs	7.43539e+06	6.8713	0	1	1	5580.37	3.74666	0.927462	-0.0327039	38.4167	1.58452	5.52046	0.741976	8.82318	0.945625	4.69005	0.671177	409.758	2.61253	12.5	37
S7	specimen	RBCs	4.9025e+06	6.69042	0	1	0	1746.49	3.24216	0.166902	-0.777539	198.493	2.29775	29.9289	1.47609	2.71239	0.433352	0.2	-0.69897	0.2	-0.69897	5.4	15
S15	specimen	RBCs	2.74406e+06	6.43839	1	1	1	195.409	2.29094	0.933233	-0.0300099	798.817	2.90245	349.998	2.54407	1.53879	0.187179	0.2	-0.69897	0.2	-0.69897	7	20
S34	specimen	RBCs	3.39145e+07	7.53039	0	1	1	682.161	2.83389	0.290426	-0.536964	29.3574	1.46772	14.3901	1.15806	1.17729	0.0708836	0.2	-0.69897	9.79249	0.990893	11.4	35
S81	specimen	RBCs	4.93239e+07	7.69306	1	1	0	412.576	2.6155	0.2	-0.69897	13.6535	1.13524	29.083	1.46364	2.79996	0.447151	0.2	-0.69897	0.2	-0.69897	6.9	24
S18	specimen	RBCs	7.99535e+06	6.90284	1	1	0	16817.7	4.22577	1.37824	0.139326	2602.14	3.41533	74.1856	1.87032	21.9101	1.34064	22.8647	1.35917	31.9911	1.50503	12.6	37
S4	specimen	RBCs	5.21285e+06	6.71708	0	1	0	208.223	2.31853	0.106644	-0.972063	3.00432	0.477746	5.72891	0.758072	0.299737	-0.52326	0.2	-0.69897	0.2	-0.69897	8.4	26
S59	specimen	RBCs	6.66335e+06	6.82369	1	1	0	823.088	2.91545	0.2	-0.69897	6.85184	0.835807	74.8863	1.8744	5.82554	0.765336	0.2	-0.69897	0.2	-0.69897	9.6	28
S19	specimen	RBCs			0	0	1
S33	specimen	RBCs			1	1	0
S43	specimen	RBCs	2.22314e+06	6.34697	0	1	1	860.045	2.93452	0.359441	-0.444373	737.265	2.86762	30.3752	1.48252	1.4819	0.170818	0.2	-0.69897	0.2	-0.69897	7.5	22
S41	specimen	RBCs	767656	5.88517	0	0	0	18359.1	4.26385	9.02963	0.95567	12798.6	4.10716	2500.46	3.39802	509.518	2.70716	71.3714	1.85352	64.684	1.8108	8.8	26
S38	specimen	RBCs	1.33397e+08	8.12514	0	0	0	1447.06	3.16049	1.65868	0.219763	143.898	2.15805	10.6863	1.02883	0.515111	-0.288099	0.2	-0.69897	0.2	-0.69897	7.9	24
S9	specimen	RBCs	7.2187e+06	6.85846	0	0	1	572.818	2.75802	0.2	-0.69897	18.4528	1.26606	5.03247	0.701781	0.339122	-0.469645	0.2	-0.69897	0.2	-0.69897	10.8	34
S45	specimen	RBCs			0	1	0
S13	specimen	RBCs			1	1	0
S79	specimen	RBCs			1	1	0
S37	specimen	RBCs			1	1	0
S74	specimen	RBCs			0	1	1

## Sheet: integrative_16S_measurements
specimen_ID	MiSeq_reads	Shannon	Max_OTU	rarefy_1000	16S (qPCR)	log(16S_qPCR)
control.1	166144	0.038258	99.4709	3.3275
control.2	111306	0.422925	93.3732	18.9092
control.3	153375	0.0199248	99.7086	1.94651
control.4	130542	0.148289	97.5088	5.45249
DNAfreewater1	6462	0.621428	77.5302	3
DNAfreewater2	8523	1.85859	59.9906	24.9112
geneblock1	93199	2.54896	19.8028	57.3616
geneblock2	11	0.689009	54.5455	2
Neg.1	13606	1.44343	56.9969	11.9872
Neg.2	54514	2.10154	46.4248	22.8821
Neg.3	28564	1.73693	58.2376	18.9837
Neg.4	22507	0.546066	85.5645	4
Neg.5	11556	1.4883	56.0488	10.9791
Neg.6	6484	2.66678	23.6891	42.2237
Neg.7	45518	3.271	31.9917	64.9365
Neg.8	15782	2.53443	50.1394	55.0235
Neg.9	30153	2.63765	41.966	56.2455
H10	55819	4.02287	15.0773	119.402	3.88293e+06	6.58916
H11	57160	3.95601	11.1337	121.348	4.75983e+06	6.67759
H12	75665	4.33563	13.6391	149.181	2.83474e+06	6.45251
H13	91202	1.25322	76.8426	34.9612	5.76241e+07	7.7606
H14	82794	4.01928	17.1522	142.571	4.44553e+06	6.64792
H15	106432	0.450332	91.7713	14.1845	9.68071e+07	7.98591
H17	58932	3.92329	14.2961	132.651	1.23646e+07	7.09218
H20	88801	4.00688	12.814	139.182	1.19106e+07	7.07593
H21	22902	3.44909	20.6139	78.1344	3.72985e+06	6.57169
H22	73785	0.466088	91.2584	13.4543	1.25779e+07	7.09961
H23	71834	4.23012	27.1765	193.155	1	0
H25	59783	4.36595	10.1551	122.504	8.21926e+06	6.91483
H26	68887	3.86131	13.226	129.575	4.33756e+06	6.63725
H27	69351	3.94159	20.8735	127.112	6.20164e+06	6.79251
H28	74394	4.60181	13.8748	186.741	1	0
H3	42549	3.59476	18.407	91.7303	8.58062e+06	6.93352
H31	68905	3.81208	22.3888	101.348	1	0
H5	91142	4.03429	16.9187	147.782	1.92876e+07	7.28528
H6	35431	4.14901	9.51709	130.817	2.41901e+07	7.38364
H7	63685	4.33253	11.2428	143.423	1	0
S35	41907	4.16748	10.812	111.879	5.19167e+06	6.71531
S1	74049	3.69984	18.3851	104.172	8.65113e+06	6.93707
S76	88339	4.30097	8.21381	133.222	6.96371e+06	6.84284
S62	86881	3.83913	15.7675	119.843	7.81295e+06	6.89282
S3	68867	3.90935	11.544	97.8823	8.87936e+06	6.94838
S51	80134	4.19185	10.8893	130.896	6.15583e+06	6.78929
S29	38895	3.92035	18.28	105.145	3.09661e+06	6.49089
S55	76041	4.26535	10.0696	123.902	6.64422e+06	6.82244
S83	76683	4.0914	21.4337	137.675	1.1701e+07	7.06822
S42	46930	3.65185	22.7445	88.6959	5.43945e+06	6.73555
S30	97734	3.12974	28.1652	82.0688	7.06231e+06	6.84895
S21	93128	2.9872	28.0109	76.1905	4.65306e+07	7.66774
S11	88882	3.73754	9.58124	111.328	3.27795e+07	7.5156
S61	64231	3.70145	11.9802	105.786	1.97013e+07	7.29449
S80	50172	3.61051	15.8654	110.138	2.84891e+06	6.45468
S53	64346	3.51724	8.90654	70.5647	2.58281e+07	7.41209
S39	61942	3.0282	14.4635	54.1191	8.12536e+07	7.90984
S17	100014	2.92855	12.5592	42.0222	1.51849e+08	8.18141
S50	80730	3.96549	13.5724	126.602	6.28833e+07	7.79854
S58	86755	3.96738	9.10034	125.906	3.64785e+07	7.56204
S12	90799	3.51893	16.9198	103.999	6.14148e+07	7.78827
S14	108191	3.78647	10.7957	117.433	6.32399e+07	7.80099
S60	58219	3.9671	9.85074	145.001	1.31037e+07	7.11739
S56	34094	3.50476	22.1095	86.3015
S6	99348	3.93711	12.0455	129.76
S66	58068	3.64912	14.0008	112.028	3.46637e+07	7.53988
S63	73309	3.48736	14.4675	89.5658	3.57413e+07	7.55317
S44	30097	3.71081	16.1279	98.2546
S86	43159	3.64946	17.2919	101.775	6.05544e+06	6.78215
S57	41293	3.90251	13.6851	90.8917	6.73011e+06	6.82802
S16	57702	3.50903	24.1863	95.9698	5.70325e+06	6.75612
S8	92755	3.86132	18.1349	133.82	6.01316e+06	6.7791
S5	65892	3.73821	21.9238	124.159	8.9824e+06	6.95339
S7	45109	4.05074	15.6554	126.488	8.62413e+06	6.93572
S15	49998	3.20862	29.3632	73.0476	9.84403e+06	6.99317
S34	33849	3.97029	12.798	111.206	1.28241e+07	7.10803
S81	82345	2.87572	39.2714	87.0823	4.05517e+07	7.60801
S18	77035	4.28323	12.5073	146.871	3.54613e+06	6.54975
S4	221767	0.193601	95.3627	2.7269	7.53309e+08	8.87697
S59	259067	0.493156	88.1625	4	3611408327	9.55768
S19	44545	3.8727	17.2971	114.122
S33	89643	4.53409	5.94804	160.158
S43	76734	3.94014	17.6089	120.183	7.07744e+06	6.84988
S41	43805	3.64798	17.8108	98.2826	6.32975e+06	6.80139
S38	81646	4.10147	13.1433	153.801	1.25836e+07	7.0998
S9	33228	3.75181	13.0884	93.8567	1.3363e+07	7.1259
S45	71994	3.95837	14.829	107.65
S13	80062	4.08468	15.3931	138.534
S79	56696	3.89737	14.5442	103.515
S37	74208	3.68409	22.3493	113.571
S74	48114	3.81555	18.3855	121.194

## Sheet: taxa | phylum
specimen_ID	Proteobacteria	Bacteroidota	Actinobacteriota	Firmicutes	Patescibacteria	Euryarchaeota	Thermoplasmatota	Bdellovibrionota	Cyanobacteria	Acidobacteriota	Aenigmarchaeota	Fusobacteriota	Dependentiae	Asgardarchaeota	Chloroflexi	Myxococcota	Gemmatimonadota	Halobacterota	Verrucomicrobiota	Spirochaetota	Campilobacterota	Planctomycetota	Elusimicrobiota	Deinococcota	Armatimonadota	Desulfobacterota	SAR324_clade	Fibrobacterota	NB1.j	WPS.2	Deferribacterota	Margulisbacteria	Cloacimonadota	Bacteria	Abditibacteriota	FCPU426	Nitrospirota	Latescibacterota	Sva0485
control.1	99.8682	0	0.131813	0	0	0	0	0	0	0	0	0	0	0	0	0	0	0	0	0	0	0	0	0	0	0	0	0	0	0	0	0	0	0	0	0	0	0	0
control.2	94.3983	3.43378	0.531867	1.63603	0	0	0	0	0	0	0	0	0	0	0	0	0	0	0	0	0	0	0	0	0	0	0	0	0	0	0	0	0	0	0	0	0	0	0
control.3	100	0	0	0	0	0	0	0	0	0	0	0	0	0	0	0	0	0	0	0	0	0	0	0	0	0	0	0	0	0	0	0	0	0	0	0	0	0	0
control.4	98.9735	0.223683	0.69403	0.108777	0	0	0	0	0	0	0	0	0	0	0	0	0	0	0	0	0	0	0	0	0	0	0	0	0	0	0	0	0	0	0	0	0	0	0
DNAfreewater1	100	0	0	0	0	0	0	0	0	0	0	0	0	0	0	0	0	0	0	0	0	0	0	0	0	0	0	0	0	0	0	0	0	0	0	0	0	0	0
DNAfreewater2	74.7624	5.71395	3.1679	10.2311	0	0	0	0	3.17963	0	0	2.94497	0	0	0	0	0	0	0	0	0	0	0	0	0	0	0	0	0	0	0	0	0	0	0	0	0	0	0
geneblock1	0	0	0	0	0	19.0699	13.9379	0	0	0	32.8888	0	0	24.0432	0	0	0	10.0602	0	0	0	0	0	0	0	0	0	0	0	0	0	0	0	0	0	0	0	0	0
geneblock2	0	0	0	0	0	54.5455	45.4545	0	0	0	0	0	0	0	0	0	0	0	0	0	0	0	0	0	0	0	0	0	0	0	0	0	0	0	0	0	0	0	0
Neg.1	79.193	0	15.721	5.08599	0	0	0	0	0	0	0	0	0	0	0	0	0	0	0	0	0	0	0	0	0	0	0	0	0	0	0	0	0	0	0	0	0	0	0
Neg.2	74.0892	0	6.51576	17.2616	0	0	0	0	2.1334	0	0	0	0	0	0	0	0	0	0	0	0	0	0	0	0	0	0	0	0	0	0	0	0	0	0	0	0	0	0
Neg.3	89.3642	2.18107	6.56771	1.31634	0	0	0	0	0	0	0	0	0	0	0	0	0	0	0.570648	0	0	0	0	0	0	0	0	0	0	0	0	0	0	0	0	0	0	0	0
Neg.4	100	0	0	0	0	0	0	0	0	0	0	0	0	0	0	0	0	0	0	0	0	0	0	0	0	0	0	0	0	0	0	0	0	0	0	0	0	0	0
Neg.5	80.5642	0	12.963	6.47283	0	0	0	0	0	0	0	0	0	0	0	0	0	0	0	0	0	0	0	0	0	0	0	0	0	0	0	0	0	0	0	0	0	0	0
Neg.6	58.6521	2.14374	17.1653	21.8075	0	0	0	0	0	0	0	0	0	0	0	0	0.231339	0	0	0	0	0	0	0	0	0	0	0	0	0	0	0	0	0	0	0	0	0	0
Neg.7	64.4229	9.84446	6.57981	5.52089	6.60398	0	0	0	3.98524	0.951272	0	0	0	0	0.404236	0	0	0	0	0	0	0	1.68724	0	0	0	0	0	0	0	0	0	0	0	0	0	0	0	0
Neg.8	70.6248	10.5437	7.66063	6.09555	3.01609	0	0	0	0	1.60309	0	0	0	0	0.456216	0	0	0	0	0	0	0	0	0	0	0	0	0	0	0	0	0	0	0	0	0	0	0	0
Neg.9	79.4913	5.09734	5.43893	1.55872	0.610221	0	0	0	1.84725	3.5353	0	1.49239	0	0	0	0	0	0	0	0.172454	0	0.145922	0	0	0	0	0	0	0	0	0	0	0.610221	0	0	0	0	0	0
H10	34.0583	39.0279	11.093	1.37767	10.0414	0	0	2.96136	0	0	0	0	0.399506	0	0	0	0.673606	0	0.367258	0	0	0	0	0	0	0	0	0	0	0	0	0	0	0	0	0	0	0	0
H11	26.697	34.8093	15.5073	9.62561	7.9881	0	0	1.10217	0.670049	1.20889	0	0.472358	0.456613	0	0	0.246676	0.181945	0	0	0	0	0.544087	0	0.489853	0	0	0	0	0	0	0	0	0	0	0	0	0	0	0
H12	27.931	28.494	21.4802	11.0024	5.83097	0	0	0.309258	0	0.662129	0	0	1.61501	0	0.676667	0.236569	0	0	0.268288	0.570938	0	0.330404	0.34362	0	0	0.248464	0	0	0	0	0	0	0	0	0	0	0	0	0
H13	91.2359	2.62165	4.95494	0.519725	0.189689	0	0	0.209425	0	0	0	0.268634	0	0	0	0	0	0	0	0	0	0	0	0	0	0	0	0	0	0	0	0	0	0	0	0	0	0	0
H14	34.9566	39.1743	11.3559	3.20917	6.76136	0	0	1.80206	0.300746	0.628065	0	0	0.729521	0	0.129236	0.131652	0.161847	0	0	0.410658	0	0	0	0	0.24881	0	0	0	0	0	0	0	0	0	0	0	0	0	0
H15	98.0053	1.25902	0.597565	0.138116	0	0	0	0	0	0	0	0	0	0	0	0	0	0	0	0	0	0	0	0	0	0	0	0	0	0	0	0	0	0	0	0	0	0	0
H17	24.9372	31.7434	22.005	9.06299	7.06407	0	0	1.72741	0.605783	0.43949	0	0	0.378402	0	0.464943	0	0.210412	0	0.234168	0	0	0.256228	0	0	0.225684	0	0	0	0.212109	0	0.432702	0	0	0	0	0	0	0	0
H20	49.2416	31.9411	9.8107	1.5912	4.45153	0	0	0.71846	0.655398	0.407653	0	0	0.308555	0	0.157656	0	0.171169	0	0.153151	0	0	0	0.245493	0	0	0	0	0	0	0	0	0	0	0	0	0	0.146395	0	0
H21	43.0836	29.2333	15.8239	0.995546	6.06934	0	0	0.384246	0.458475	0	0	0	0.637499	0	0.620033	0	0	0	0.67243	0.842721	0	0.266352	0	0	0	0	0	0.144092	0	0	0	0.768492	0	0	0	0	0	0	0
H22	96.6321	2.10476	1.00291	0	0.260215	0	0	0	0	0	0	0	0	0	0	0	0	0	0	0	0	0	0	0	0	0	0	0	0	0	0	0	0	0	0	0	0	0	0
H23	28.932	14.0449	34.4572	18.3966	1.13317	0	0	0	0.622268	1.29883	0	0	0	0	0.196286	0.167052	0	0	0	0	0.279812	0	0	0	0.161483	0	0	0.310438	0	0	0	0	0	0	0	0	0	0	0
H25	35.4566	19.5457	16.7891	23.6188	3.37554	0	0	0	0	0	0	0	0	0	0	0	0	0	0.118763	0	0.612214	0	0.483415	0	0	0	0	0	0	0	0	0	0	0	0	0	0	0	0
H26	63.7726	15.8114	9.0017	2.74943	5.52499	0	0	1.94812	0.49211	0.187263	0	0	0	0	0	0	0	0	0	0.281621	0	0	0	0	0	0	0	0	0	0	0	0	0	0	0.230813	0	0	0	0
H27	52.1896	28.3067	9.41154	2.4066	3.86873	0	0	1.50827	0.81758	0	0	0	0.447001	0	0.34895	0	0	0	0.126891	0	0	0.39365	0	0	0	0	0	0	0.174475	0	0	0	0	0	0	0	0	0	0
H28	29.9661	15.2795	12.6247	38.2396	1.2165	0	0	0	0.533645	0	0	0	0	0	0	0.311853	0	0	0.276904	0.451649	0.728553	0	0	0	0	0	0	0	0	0	0.370998	0	0	0	0	0	0	0	0
H3	30.4449	41.0186	13.6595	4.56415	7.40323	0	0	0.40189	1.17512	0.216221	0	0	0.115161	0	0.166866	0	0	0	0.359585	0	0	0	0	0	0	0	0.260876	0	0	0	0.213871	0	0	0	0	0	0	0	0
H31	45.988	16.9784	3.85168	26.1287	1.24229	0	0	0.397649	0	1.35549	0	0	0	0	1.01734	0	0	0	0	0	1.80684	0	0.719832	0	0	0	0.246716	0	0	0	0	0	0	0	0	0.267034	0	0	0
H5	42.91	38.2524	11.7246	1.52509	3.48906	0	0	0.599065	0.376336	0.364267	0	0	0.117399	0	0.1953	0	0	0	0.211757	0.234798	0	0	0	0	0	0	0	0	0	0	0	0	0	0	0	0	0	0	0
H6	46.7557	28.2493	8.21597	5.82823	7.29869	0	0	2.14501	0	0.476983	0	0	0.203212	0	0	0	0	0	0.12983	0.372555	0	0	0	0	0.324575	0	0	0	0	0	0	0	0	0	0	0	0	0	0
H7	34.0959	15.8263	19.8587	23.2928	2.40716	0	0	0.171155	0	0.488341	0	0.458507	0	0	0.331318	0.403549	0.375285	0	0	0	0.582555	0	0.222972	0.532307	0	0	0	0.460077	0	0	0	0	0	0.493052	0	0	0	0	0
S35	40.4968	31.5818	12.838	4.71043	4.54817	0	0	1.33152	0	0.696781	0	0	0	0	1.30527	0.980743	0.412819	0	0.505882	0	0	0.591787	0	0	0	0	0	0	0	0	0	0	0	0	0	0	0	0	0
S1	39.4563	43.428	9.73545	2.68876	2.27687	0	0	0.282246	0	0.65092	0	0	0	0	0.434847	0	0	0	0	0	1.0466	0	0	0	0	0	0	0	0	0	0	0	0	0	0	0	0	0	0
S76	54.7584	13.7052	7.67951	16.4661	1.72178	0	0	0	0.115464	3.27262	0	0.247909	0.143764	0	0	1.88931	0	0	0	0	0	0	0	0	0	0	0	0	0	0	0	0	0	0	0	0	0	0	0
S62	32.9508	47.3544	4.84571	3.70967	5.22209	0	0	1.42609	0.912743	0	0	0.392491	1.23732	0	0	0	0	0	0	1.24999	0	0	0	0	0.382132	0	0	0	0	0.316525	0	0	0	0	0	0	0	0	0
S3	49.1789	24.1567	7.28506	12.9786	2.17085	0	0	0	1.53775	0	0	0	0.123426	0	1.26911	0.560501	0.3151	0	0	0	0	0.424006	0	0	0	0	0	0	0	0	0	0	0	0	0	0	0	0	0
S51	61.5269	14.7416	15.4242	1.11688	0.446752	0	0	1.57985	0	1.64849	0	0	0	0	2.5969	0.576534	0.219632	0	0	0	0.122295	0	0	0	0	0	0	0	0	0	0	0	0	0	0	0	0	0	0
S29	43.2395	23.5737	6.40185	6.56897	3.64571	0	0	1.00784	0.359943	0.449929	0.581052	13.2922	0.22625	0	0.347088	0	0	0	0	0	0	0	0	0.305952	0	0	0	0	0	0	0	0	0	0	0	0	0	0	0
S55	42.2101	31.7197	9.32129	6.18219	5.46547	0	0	0.410305	0.850857	0.507621	0	0	0.230139	0	1.4821	0.139398	0	0	0.452388	0.587841	0	0	0	0	0	0.440552	0	0	0	0	0	0	0	0	0	0	0	0	0
S83	50.8666	26.6408	8.08523	4.83288	7.03285	0	0	0.101717	0.912849	0.146056	0	0	0.533365	0	0.155184	0	0	0	0.508587	0	0	0	0	0	0	0.183874	0	0	0	0	0	0	0	0	0	0	0	0	0
S42	35.2099	21.3765	25.9876	4.35329	7.09354	0	0	0	0	1.81547	0	0.632857	0.351587	0	0.349457	0.622203	0.556147	0	0.355849	0.347326	0.136373	0.811847	0	0	0	0	0	0	0	0	0	0	0	0	0	0	0	0	0
S30	76.5414	11.519	7.45288	0.599587	2.72679	0	0	0.185197	0	0.178034	0	0	0.209753	0	0.148362	0	0	0	0.316164	0.122782	0	0	0	0	0	0	0	0	0	0	0	0	0	0	0	0	0	0	0
S21	80.5043	9.55781	6.7724	0.533674	1.66438	0	0	0.234086	0.139593	0	0	0	0.279186	0	0.178249	0	0	0	0	0	0	0.136371	0	0	0	0	0	0	0	0	0	0	0	0	0	0	0	0	0
S11	62.2038	14.8545	16.325	1.96215	3.15587	0	0	0.164263	0.148512	0.121509	0	0	0.6503	0	0	0	0	0	0	0	0	0	0	0	0	0.145136	0.268896	0	0	0	0	0	0	0	0	0	0	0	0
S61	63.1767	14.8931	14.4307	2.67783	2.81173	0	0	0.674129	1.20658	0	0	0	0	0	0	0	0	0	0	0	0	0	0	0	0.129221	0	0	0	0	0	0	0	0	0	0	0	0	0	0
S80	55.4373	11.1576	27.7525	3.38834	1.57259	0	0	0.137527	0	0	0	0	0.109623	0	0	0.117595	0.127561	0	0	0.199314	0	0	0	0	0	0	0	0	0	0	0	0	0	0	0	0	0	0	0
S53	61.951	16.2854	15.3809	1.35207	4.31573	0	0	0	0.432039	0	0	0	0	0	0	0	0	0	0	0	0	0	0	0	0.282846	0	0	0	0	0	0	0	0	0	0	0	0	0	0
S39	84.9456	3.01572	10.2289	0	0.668367	0	0	0.408447	0	0	0	0	0.471409	0	0.121081	0	0	0	0	0	0	0	0.140454	0	0	0	0	0	0	0	0	0	0	0	0	0	0	0	0
S17	80.8287	4.57036	13.0462	0.534925	0.663907	0	0	0	0	0	0	0	0.194973	0	0	0	0	0	0	0	0	0	0	0	0.160977	0	0	0	0	0	0	0	0	0	0	0	0	0	0
S50	56.9379	10.9204	12.5802	12.9308	2.29778	0	0	0	0	0	0	3.42376	0	0	0	0	0	0	0.149882	0.185805	0.573517	0	0	0	0	0	0	0	0	0	0	0	0	0	0	0	0	0	0
S58	60.7389	22.7491	6.38465	0.738862	5.22045	0	0	1.88692	0	0.750389	0	0	0.492191	0	0.198259	0.156763	0.447236	0	0.236298	0	0	0	0	0	0	0	0	0	0	0	0	0	0	0	0	0	0	0	0
S12	47.093	15.966	31.7272	2.04738	1.91962	0	0	0.209253	0	0.251104	0	0	0.288549	0	0	0.131059	0	0	0.258813	0.107931	0	0	0	0	0	0	0	0	0	0	0	0	0	0	0	0	0	0	0
S14	51.3009	15.5632	20.6468	8.14855	3.34778	0	0.124779	0	0	0.109066	0	0.458448	0.300395	0	0	0	0	0	0	0	0	0	0	0	0	0	0	0	0	0	0	0	0	0	0	0	0	0	0
S60	48.6765	21.0258	19.0367	5.70776	2.77057	0	0	0.573696	0.137412	0.338378	0	0	0.183789	0	0	0.357272	0.589155	0	0	0.147718	0	0.305742	0	0	0	0	0	0	0	0	0	0	0.149436	0	0	0	0	0	0
S56	48.5775	29.9525	9.38875	2.1734	6.66686	0	0	0.630609	0	1.21136	0	0	0.305039	0	0	0.598346	0.495688	0	0	0	0	0	0	0	0	0	0	0	0	0	0	0	0	0	0	0	0	0	0
S6	51.0589	17.6471	20.4373	0.992471	2.5305	0	0	0.551596	3.47264	0	0	0	0.353304	0	0.143938	0.109715	0	0	0.268752	0.136893	0	0	0	2.29698	0	0	0	0	0	0	0	0	0	0	0	0	0	0	0
S66	56.4011	13.2	24.7382	0.692292	2.17504	0	0	0.353034	0.638906	0.592409	0	0	0.423641	0	0	0	0.363367	0	0	0.110216	0	0	0	0	0	0.311704	0	0	0	0	0	0	0	0	0	0	0	0	0
S63	63.2296	10.4858	20.4586	2.83185	1.05035	0	0	0.351935	0.592015	0	0	0	0.851192	0	0	0	0	0	0	0.148686	0	0	0	0	0	0	0	0	0	0	0	0	0	0	0	0	0	0	0
S44	43.3399	34.0134	7.3396	1.96697	11.5493	0	0	0.26913	0.451872	0	0	0	0.561518	0	0	0	0	0	0.109645	0	0	0	0	0.156162	0	0	0	0	0	0	0	0	0	0	0	0	0	0.242549	0
S86	35.0796	35.4109	10.2366	3.40369	7.20823	0	0	2.18726	0.405477	0	0	0	1.36009	0	0.875831	0.340601	2.46994	0	0	0.458769	0	0	0	0	0.563034	0	0	0	0	0	0	0	0	0	0	0	0	0	0
S57	32.9354	33.301	9.84186	8.73271	11.043	0	0	1.94948	0	0	0	0	0.714407	0	0.45044	0	0	0	0.288184	0	0	0	0	0	0.743467	0	0	0	0	0	0	0	0	0	0	0	0	0	0
S16	42.5704	36.2691	9.74143	2.95484	6.03099	0	0	1.29285	0.551107	0	0	0	0	0	0	0	0	0	0	0	0	0	0	0	0.471387	0	0	0	0	0	0	0	0	0	0	0	0.117847	0	0
S8	34.2213	39.2281	7.90901	2.66724	8.5742	0	0	0.990782	0	1.82955	0	0.642553	1.48887	0	0.263059	0.606975	0.45604	0	0	0	0	0	0	0	0	0	0.502399	0	0.619913	0	0	0	0	0	0	0	0	0	0
S5	21.8479	54.1553	5.05069	1.95168	12.2154	0	0	0.906028	0.567595	0.810417	0	0	1.5404	0	0	0.594913	0	0	0	0	0	0	0	0	0.227645	0	0	0	0.132034	0	0	0	0	0	0	0	0	0	0
S7	39.7748	31.415	12.0508	6.33798	4.79727	0	0	1.55623	0	0.343612	0	0	0.904476	0	1.13281	0.152963	0.871223	0	0.126361	0.277107	0	0.113059	0	0	0.146312	0	0	0	0	0	0	0	0	0	0	0	0	0	0
S15	56.7943	24.251	7.69231	1.23805	3.04412	0	0	3.68415	2.07208	0	0	0	0.898036	0	0	0	0	0	0.326013	0	0	0	0	0	0	0	0	0	0	0	0	0	0	0	0	0	0	0	0
S34	29.6877	35.4752	14.7419	12.99	4.67961	0	0	0	1.03991	0.144761	0	0	0	0	0.853792	0	0	0	0	0.177258	0	0	0	0.209755	0	0	0	0	0	0	0	0	0	0	0	0	0	0	0
S81	74.4587	13.7944	8.65141	0.411683	1.37592	0	0	0.21252	0.599915	0	0	0	0.140871	0	0.117797	0	0	0	0	0	0.129941	0	0	0	0	0	0	0	0	0	0	0	0	0	0.106867	0	0	0	0
S18	32.5579	34.9737	9.31914	2.60661	12.7669	0	0	2.68579	0.389433	0.941131	0	0.786655	1.36691	0	1.12806	0	0	0	0.109041	0	0	0	0	0	0	0	0	0	0	0.368664	0	0	0	0	0	0	0	0	0
S4	100	0	0	0	0	0	0	0	0	0	0	0	0	0	0	0	0	0	0	0	0	0	0	0	0	0	0	0	0	0	0	0	0	0	0	0	0	0	0
S59	100	0	0	0	0	0	0	0	0	0	0	0	0	0	0	0	0	0	0	0	0	0	0	0	0	0	0	0	0	0	0	0	0	0	0	0	0	0	0
S19	42.8129	33.8512	9.24907	3.03064	9.1503	0	0	1.53104	0	0	0	0	0.374902	0	0	0	0	0	0	0	0	0	0	0	0	0	0	0	0	0	0	0	0	0	0	0	0	0	0
S33	24.3577	23.7297	4.60828	35.763	3.7047	0	0	0.755218	0	0.118247	0	6.5125	0	0	0.112669	0	0	0	0	0	0.338007	0	0	0	0	0	0	0	0	0	0	0	0	0	0	0	0	0	0
S43	36.0375	37.4202	7.15328	5.55425	9.45213	0	0	0.86663	0	0.394871	0	0	0.409206	0	0.875753	0	0	0	0.384445	0.299737	0	0	0	0.172023	0	0.319285	0	0.46785	0	0	0	0	0	0	0	0	0	0	0.192874
S41	40.9451	33.5099	14.286	2.27143	4.26892	0	0	0.431458	0	0.155233	0	0.655176	0.342427	0	0.458852	0	1.10033	0	0	0	0.851501	0.349275	0	0	0	0	0	0	0	0.374386	0	0	0	0	0	0	0	0	0
S38	40.2628	34.8554	7.58274	7.04137	6.18034	0	0	2.22424	0.665066	0.21189	0	0	0.502168	0	0.220464	0.253534	0	0	0	0	0	0	0	0	0	0	0	0	0	0	0	0	0	0	0	0	0	0	0
S9	39.5901	32.8007	15.186	3.66257	4.28253	0	0	0.451427	0.944986	0.610931	0	0	0.55375	0	0.954015	0	0	0	0.291922	0.671121	0	0	0	0	0	0	0	0	0	0	0	0	0	0	0	0	0	0	0
S45	43.8884	33.6917	8.52571	1.59874	6.53943	0	0	0.39031	1.59736	1.35984	0	0	0.459761	0	0.288913	1.03759	0.123621	0	0	0	0	0	0	0	0	0	0.498653	0	0	0	0	0	0	0	0	0	0	0	0
S13	34.0661	42.9692	6.12525	2.15958	7.32058	0	0	1.11164	1.47636	0	0	0	1.75489	0	0.253553	0.364717	0	0	1.14411	0.423422	0	0	0.475881	0	0	0.354725	0	0	0	0	0	0	0	0	0	0	0	0	0
S79	36.2759	38.1015	12.2443	3.82214	8.58967	0	0	0.844857	0	0	0	0	0	0	0	0	0	0	0.121702	0	0	0	0	0	0	0	0	0	0	0	0	0	0	0	0	0	0	0	0
S37	43.3525	35.0838	6.11794	2.23022	7.84552	0	0	0.627965	2.00383	0.69669	0	0	0.565977	0	0.103762	0.595623	0.226391	0	0.113195	0	0	0.436611	0	0	0	0	0	0	0	0	0	0	0	0	0	0	0	0	0
S74	36.8209	37.3592	12.2875	1.59205	7.99767	0	0	1.18053	0.278505	0	0	0	1.20547	0	0.692106	0.401131	0	0	0	0.184977	0	0	0	0	0	0	0	0	0	0	0	0	0	0	0	0	0	0	0

## Sheet: taxa | class
specimen_ID	Gammaproteobacteria	Bacteroidia	Alphaproteobacteria	Actinobacteria	Bacilli	Parcubacteria	Clostridia	Gracilibacteria	Thermococci	Thermoplasmata	Fusobacteriia	Acidimicrobiia	Saccharimonadia	Bdellovibrionia	Aenigmarchaeia	Babeliae	Negativicutes	Vampirivibrionia	Oligoflexia	Asgardarchaeota2	Acidobacteriae	Anaerolineae	Cyanobacteriia	Kapabacteria	Halobacteria	Gemmatimonadetes	Blastocatellia	Polyangia	Thermoleophilia	ABY1	Campylobacteria	Verrucomicrobiae	Unclassified_Proteobacteria	Leptospirae	Vicinamibacteria	Deinococci	Deep_Sea_Euryarchaeotic_Group	Berkelbacteria	Armatimonadia	Unclassified_Patescibacteria	Spirochaetia	Myxococcia	Phycisphaerae	Microgenomatia	Coriobacteriia	Omnitrophia	Lineage_IIa	Desulfuromonadia	SAR324_clade3
control.1	99.8682	0	0	0.131813	0	0	0	0	0	0	0	0	0	0	0	0	0	0	0	0	0	0	0	0	0	0	0	0	0	0	0	0	0	0	0	0	0	0	0	0	0	0	0	0	0	0	0	0	0
control.2	94.2591	3.43378	0.139256	0.531867	0	0	1.63603	0	0	0	0	0	0	0	0	0	0	0	0	0	0	0	0	0	0	0	0	0	0	0	0	0	0	0	0	0	0	0	0	0	0	0	0	0	0	0	0	0	0
control.3	100	0	0	0	0	0	0	0	0	0	0	0	0	0	0	0	0	0	0	0	0	0	0	0	0	0	0	0	0	0	0	0	0	0	0	0	0	0	0	0	0	0	0	0	0	0	0	0	0
control.4	98.9735	0.223683	0	0.69403	0.108777	0	0	0	0	0	0	0	0	0	0	0	0	0	0	0	0	0	0	0	0	0	0	0	0	0	0	0	0	0	0	0	0	0	0	0	0	0	0	0	0	0	0	0	0
DNAfreewater1	96.9824	0	3.01764	0	0	0	0	0	0	0	0	0	0	0	0	0	0	0	0	0	0	0	0	0	0	0	0	0	0	0	0	0	0	0	0	0	0	0	0	0	0	0	0	0	0	0	0	0	0
DNAfreewater2	65.9862	5.71395	8.77625	3.1679	2.65165	0	2.66338	0	0	0	2.94497	0	0	0	0	0	4.91611	3.17963	0	0	0	0	0	0	0	0	0	0	0	0	0	0	0	0	0	0	0	0	0	0	0	0	0	0	0	0	0	0	0
geneblock1	0	0	0	0	0	0	0	0	19.0699	13.9379	0	0	0	0	28.7954	0	0	0	0	24.0432	0	0	0	0	10.0602	0	0	0	0	0	0	0	0	0	0	0	3.93352	0	0	0	0	0	0	0	0	0	0	0	0
geneblock2	0	0	0	0	0	0	0	0	54.5455	45.4545	0	0	0	0	0	0	0	0	0	0	0	0	0	0	0	0	0	0	0	0	0	0	0	0	0	0	0	0	0	0	0	0	0	0	0	0	0	0	0
Neg.1	76.8631	0	2.32985	15.721	5.08599	0	0	0	0	0	0	0	0	0	0	0	0	0	0	0	0	0	0	0	0	0	0	0	0	0	0	0	0	0	0	0	0	0	0	0	0	0	0	0	0	0	0	0	0
Neg.2	62.2941	0	11.7951	6.51576	16.4288	0	0.832814	0	0	0	0	0	0	0	0	0	0	2.1334	0	0	0	0	0	0	0	0	0	0	0	0	0	0	0	0	0	0	0	0	0	0	0	0	0	0	0	0	0	0	0
Neg.3	79.8733	2.18107	9.49097	6.56771	1.31634	0	0	0	0	0	0	0	0	0	0	0	0	0	0	0	0	0	0	0	0	0	0	0	0	0	0	0.570648	0	0	0	0	0	0	0	0	0	0	0	0	0	0	0	0	0
Neg.4	94.6106	0	5.38943	0	0	0	0	0	0	0	0	0	0	0	0	0	0	0	0	0	0	0	0	0	0	0	0	0	0	0	0	0	0	0	0	0	0	0	0	0	0	0	0	0	0	0	0	0	0
Neg.5	74.7923	0	5.77189	12.963	6.47283	0	0	0	0	0	0	0	0	0	0	0	0	0	0	0	0	0	0	0	0	0	0	0	0	0	0	0	0	0	0	0	0	0	0	0	0	0	0	0	0	0	0	0	0
Neg.6	42.8285	2.14374	15.8236	17.1653	3.06909	0	18.3529	0	0	0	0	0	0	0	0	0	0.385564	0	0	0	0	0	0	0	0	0.231339	0	0	0	0	0	0	0	0	0	0	0	0	0	0	0	0	0	0	0	0	0	0	0
Neg.7	59.7566	9.84446	4.66629	5.54945	1.73558	5.03757	2.79011	0	0	0	0	1.03036	1.56641	0	0	0	0.995211	0	0	0	0.951272	0.404236	3.98524	0	0	0	0	0	0	0	0	0	0	0	0	0	0	0	0	0	0	0	0	0	0	0	0.648095	0	0
Neg.8	69.8074	10.5437	0.817387	6.94462	4.81561	1.84387	1.27994	0	0	0	0	0	1.17222	0	0	0	0	0	0	0	1.09619	0.456216	0	0	0	0	0	0	0.716006	0	0	0	0	0	0	0	0	0	0	0	0	0	0	0	0	0	0	0	0
Neg.9	77.5976	5.09734	1.89368	4.67615	0.457666	0.132657	1.10105	0.232149	0	0	1.49239	0.762777	0.245415	0	0	0	0	0.39797	0	0	1.96664	0	1.44928	0	0	0	0	0	0	0	0	0	0	0	1.56867	0	0	0	0	0	0.172454	0	0	0	0	0	0	0	0
H10	28.3255	38.6929	5.73281	9.97868	0.908293	6.12336	0.469374	3.64213	0	0	0	1.11432	0.275892	0.506996	0	0.399506	0	0	2.45436	0	0	0	0	0.335011	0	0.673606	0	0	0	0	0	0.367258	0	0	0	0	0	0	0	0	0	0	0	0	0	0	0	0	0
H11	19.5381	34.8093	7.15885	15.2747	8.83485	3.65815	0.790763	3.92057	0	0	0.472358	0	0.409377	0.587824	0	0.456613	0	0	0.514346	0	0.271169	0	0.670049	0	0	0.181945	0.937719	0.246676	0.23268	0	0	0	0	0	0	0.489853	0	0	0	0	0	0	0.286914	0	0	0	0	0	0
H12	22.4133	28.079	5.14505	20.7692	9.48259	2.31415	1.10223	2.82429	0	0	0	0.565651	0.260358	0.309258	0	1.61501	0.41763	0	0	0	0.662129	0.676667	0	0.414987	0	0	0	0.236569	0.145378	0.167845	0	0.268288	0.372695	0.232604	0	0	0	0.264323	0	0	0.338333	0	0.199564	0	0	0	0	0.248464	0
H13	84.9258	2.62165	6.31017	4.95494	0.383764	0.189689	0	0	0	0	0.268634	0	0	0.209425	0	0	0.135962	0	0	0	0	0	0	0	0	0	0	0	0	0	0	0	0	0	0	0	0	0	0	0	0	0	0	0	0	0	0	0	0
H14	19.8106	38.4617	15.146	11.182	2.60043	4.53898	0	1.69336	0	0	0	0.173926	0.391333	1.40711	0	0.729521	0.60874	0.300746	0.394956	0	0	0	0	0.712612	0	0.161847	0.628065	0.131652	0	0	0	0	0	0.410658	0	0	0	0	0	0	0	0	0	0.137691	0	0	0	0	0
H15	97.3608	1.25902	0.644543	0.597565	0.138116	0	0	0	0	0	0	0	0	0	0	0	0	0	0	0	0	0	0	0	0	0	0	0	0	0	0	0	0	0	0	0	0	0	0	0	0	0	0	0	0	0	0	0	0
H17	22.9875	30.7677	1.9497	21.4926	8.2417	3.96389	0.821286	1.95649	0	0	0	0.24944	0.459852	0.766986	0	0.378402	0	0.605783	0.960429	0	0	0.291862	0	0.257924	0	0.210412	0.43949	0	0.263015	0.227381	0	0	0	0	0	0	0	0	0.225684	0.456458	0	0	0	0	0	0.234168	0	0	0
H20	42.6189	31.7384	6.62267	9.44134	1.5912	2.71844	0	1.25562	0	0	0	0.369365	0.287159	0.531526	0	0.308555	0	0	0.186935	0	0.256754	0	0.655398	0.2027	0	0.171169	0.150899	0	0	0	0	0.153151	0	0	0	0	0	0.190313	0	0	0	0	0	0	0	0	0.245493	0	0
H21	37.333	29.2333	5.08253	13.5578	0.995546	3.55864	0	2.5107	0	0	0	1.65488	0	0.384246	0	0.637499	0	0	0	0	0	0.620033	0.458475	0	0	0	0	0	0.6113	0	0	0	0.668064	0.842721	0	0	0	0	0	0	0	0	0	0	0	0.67243	0	0	0
H22	96.3123	2.10476	0.319848	1.00291	0	0.146371	0	0.113844	0	0	0	0	0	0	0	0	0	0	0	0	0	0	0	0	0	0	0	0	0	0	0	0	0	0	0	0	0	0	0	0	0	0	0	0	0	0	0	0	0
H23	26.6837	13.6481	2.24824	34.0215	7.60643	0.348025	10.3127	0	0	0	0	0.281204	0.785144	0	0	0	0.162876	0.289556	0	0	0.697441	0	0.332712	0.396748	0	0	0.147562	0	0.154523	0	0.279812	0	0	0	0.161483	0	0	0	0	0	0	0.167052	0	0	0	0	0	0	0
H25	33.3021	19.5457	2.15446	13.8635	2.85031	1.66101	19.1375	0	0	0	0	1.23112	0.680796	0	0	0	1.14247	0	0	0	0	0	0	0	0	0	0	0	1.45025	0	0.612214	0.118763	0	0	0	0	0	0	0	0.102036	0	0	0	0.931703	0.244217	0	0.483415	0	0
H26	59.3929	15.8114	4.37964	8.57927	1.67521	2.77411	0.206135	2.39668	0	0	0	0.422431	0.354203	1.05245	0	0	0.868088	0.49211	0.89567	0	0	0	0	0	0	0	0	0	0	0	0	0	0	0.281621	0.187263	0	0	0	0	0	0	0	0	0	0	0	0	0	0
H27	45.5033	28.3067	6.68628	8.6502	1.64814	1.49673	0.758461	1.75484	0	0	0	0.761344	0.372021	0.795951	0	0.447001	0	0	0.43835	0	0	0.34895	0.81758	0	0	0	0	0	0	0.24513	0	0.126891	0	0	0	0	0	0	0	0	0	0	0.173033	0	0	0	0	0	0
H28	27.1339	15.2795	2.83222	12.4325	12.1246	0.82668	25.5142	0	0	0	0	0	0.389816	0	0	0	0.600855	0.533645	0	0	0	0	0	0	0	0	0	0.311853	0.19222	0	0.728553	0	0	0	0	0	0	0	0	0	0	0	0	0	0	0.276904	0	0	0
H3	26.795	41.0186	2.0212	12.3928	3.83323	4.33148	0.730922	3.07175	0	0	0	0.604009	0	0	0	0.115161	0	1.17512	0.40189	0	0.216221	0	0	0	0	0	0	0	0	0	0	0	1.12811	0	0	0	0	0	0	0	0	0	0	0	0.662765	0	0	0	0.260876
H31	43.0361	16.9784	2.95189	3.85168	3.26101	1.24229	22.8677	0	0	0	0	0	0	0	0	0	0	0	0.397649	0	0	0.908497	0	0	0	0	1.35549	0	0	0	1.80684	0	0	0	0	0	0	0	0	0	0	0	0	0	0	0	0	0	0.246716
H5	18.6072	37.9134	24.3027	11.436	1.19045	1.88168	0.334643	0.57383	0	0	0	0.117399	0.380725	0.599065	0	0.117399	0	0.212855	0	0	0	0.1953	0.163481	0.339031	0	0	0.364267	0	0.171161	0.16787	0	0.211757	0	0	0	0	0	0	0	0.354392	0.234798	0	0	0	0	0	0	0	0
H6	21.3909	28.2493	25.3648	7.30152	5.82823	3.69733	0	2.53733	0	0	0	0.671728	0.172166	0.747933	0	0.203212	0	0	1.39708	0	0.476983	0	0	0	0	0	0	0	0.242725	0	0	0	0	0.372555	0	0	0	0.254015	0.324575	0	0	0	0	0.414891	0	0	0	0	0
H7	30.888	15.316	3.20798	19.8587	8.72576	1.29544	13.661	0	0	0	0.458507	0	0.763131	0.171155	0	0	0.906022	0	0	0	0.244956	0.331318	0	0	0	0.375285	0	0.403549	0	0	0.582555	0	0	0	0.243385	0.532307	0	0	0	0.348591	0	0	0	0	0	0	0	0	0
S35	30.8135	31.5818	9.68335	12.5063	3.98263	3.10449	0.727802	0.658601	0	0	0	0	0	1.33152	0	0	0	0	0	0	0.696781	0.718257	0	0	0	0	0	0	0	0	0	0.343618	0	0	0	0	0	0.785072	0	0	0	0.980743	0.465316	0	0.331687	0.162264	0	0	0
S1	35.6723	43.428	3.35994	9.38703	2.68876	0.459155	0	1.38422	0	0	0	0.348418	0	0	0	0	0	0	0.282246	0	0.195816	0.434847	0	0	0	0	0.230928	0	0	0.433497	1.0466	0	0.424044	0	0.224176	0	0	0	0	0	0	0	0	0	0	0	0	0	0
S76	25.5719	13.7052	29.1864	7.67951	15.067	0.285265	0	0	0	0	0.247909	0	1.43651	0	0	0.143764	1.39916	0.115464	0	0	3.10282	0	0	0	0	0	0	0	0	0	0	0	0	0	0	0	0	0	0	0	0	1.88931	0	0	0	0	0	0	0
S62	29.385	44.7912	3.46106	4.49811	3.60263	4.03886	0.107043	0.265881	0	0	0.392491	0.347602	0.917347	0.756207	0	1.23732	0	0.380981	0.669882	0	0	0	0.531762	2.56328	0	0	0	0	0	0	0	0	0.104741	0	0	0	0	0	0.382132	0	1.24999	0	0	0	0	0	0	0	0
S3	23.7153	24.1567	25.4636	6.00868	11.2463	0.97289	1.73232	0.810257	0	0	0	1.27637	0	0	0	0.123426	0	1.06582	0	0	0	0	0	0	0	0.3151	0	0.560501	0	0.387704	0	0	0	0	0	0	0	0	0	0	0	0	0	0	0	0	0	0	0
S51	43.1502	14.7416	18.3767	15.4242	1.11688	0.132278	0	0.314473	0	0	0	0	0	0.255821	0	0	0	0	1.32403	0	1.64849	2.5969	0	0	0	0	0	0.576534	0	0	0.122295	0	0	0	0	0	0	0	0	0	0	0	0	0	0	0	0	0	0
S29	35.3259	23.5737	7.91361	6.2913	5.71282	2.09024	0.856151	1.55547	0	0	13.2922	0.110554	0	0	0.581052	0.22625	0	0.359943	1.00784	0	0.449929	0.347088	0	0	0	0	0	0	0	0	0	0	0	0	0	0.305952	0	0	0	0	0	0	0	0	0	0	0	0	0
S55	35.6045	31.7197	6.60565	7.82604	3.05888	3.47313	3.12332	1.65174	0	0	0	0.476059	0	0	0	0.230139	0	0.850857	0.410305	0	0	0.895569	0	0	0	0	0	0.139398	0.565484	0.340606	0	0.452388	0	0.587841	0	0	0	0	0	0	0	0	0	0	0.453703	0	0	0.440552	0
S83	40.6518	25.8206	10.2148	6.21781	4.12869	3.76485	0	3.268	0	0	0	1.86743	0	0.101717	0	0.533365	0	0.912849	0	0	0.146056	0.155184	0	0.82026	0	0	0	0	0	0	0	0.508587	0	0	0	0	0	0	0	0	0	0	0	0	0	0	0	0.183874	0
S42	30.8268	21.3765	4.38312	24.9286	3.97613	2.55487	0	4.53867	0	0	0.632857	0	0	0	0	0.351587	0.377157	0	0	0	1.81547	0.349457	0	0	0	0.556147	0	0.622203	1.05902	0	0.136373	0.355849	0	0.347326	0	0	0	0	0	0	0	0	0.811847	0	0	0	0	0	0
S30	48.8192	11.519	27.7222	7.05691	0.222031	1.29433	0.377555	1.20122	0	0	0	0.395973	0.23124	0.185197	0	0.209753	0	0	0	0	0	0	0	0	0	0	0.178034	0	0	0	0	0.316164	0	0.122782	0	0	0	0	0	0	0	0	0	0	0	0	0	0	0
S21	49.4653	9.18628	30.8382	6.50503	0.268448	0.9546	0.114896	0.576626	0	0	0	0.267374	0	0.234086	0	0.279186	0.150331	0.139593	0	0	0	0.178249	0	0.371532	0	0	0	0	0	0.13315	0	0	0.200799	0	0	0	0	0	0	0	0	0	0	0	0	0	0	0	0
S11	18.9892	14.8545	43.0548	15.5037	1.52449	1.55937	0.437659	0.787561	0	0	0	0.821314	0.295898	0	0	0.6503	0	0.148512	0.164263	0	0.121509	0	0	0	0	0	0	0	0	0.149637	0	0	0.159762	0	0	0	0	0	0	0.363403	0	0	0	0	0	0	0	0	0.268896
S61	25.209	14.8931	37.9676	14.2813	2.27927	1.66898	0.225748	0.719279	0	0	0	0.149461	0.210179	0.443711	0	0	0.172814	0.951254	0.230418	0	0	0	0.255328	0	0	0	0	0	0	0	0	0	0	0	0	0	0	0	0.129221	0.213293	0	0	0	0	0	0	0	0	0
S80	27.0569	11.0301	28.2309	27.7525	3.14319	1.23376	0.245157	0.338834	0	0	0	0	0	0.137527	0	0.109623	0	0	0	0	0	0	0	0	0	0.127561	0	0	0	0	0	0	0.149486	0.199314	0	0	0	0	0	0	0	0	0	0	0	0	0	0	0
S53	20.8016	16.2854	41.1494	15.3809	1.35207	2.03587	0	1.53856	0	0	0	0	0.741305	0	0	0	0	0	0	0	0	0	0.432039	0	0	0	0	0	0	0	0	0	0	0	0	0	0	0	0.282846	0	0	0	0	0	0	0	0	0	0
S39	15.542	3.01572	69.4036	10.2289	0	0.30351	0	0.245391	0	0	0	0	0	0.408447	0	0.471409	0	0	0	0	0	0.121081	0	0	0	0	0	0	0	0.119467	0	0	0	0	0	0	0	0	0	0	0	0	0	0	0	0	0.140454	0	0
S17	18.8194	4.57036	62.0093	12.9072	0.413942	0	0.120983	0.663907	0	0	0	0.138981	0	0	0	0.194973	0	0	0	0	0	0	0	0	0	0	0	0	0	0	0	0	0	0	0	0	0	0	0.160977	0	0	0	0	0	0	0	0	0	0
S50	13.4832	10.9204	43.4547	12.3288	8.57302	0.276229	1.66976	0	0	0	3.42376	0.251455	1.9175	0	0	0	2.68797	0	0	0	0	0	0	0	0	0	0	0	0	0.104051	0.573517	0.149882	0	0	0	0	0	0	0	0	0.185805	0	0	0	0	0	0	0	0
S58	19.6185	22.4886	40.8991	4.92767	0.22016	3.15832	0.518702	1.13423	0	0	0	0.889862	0.506023	0.983229	0	0.492191	0	0	0.903694	0	0	0.198259	0	0.260504	0	0.447236	0.750389	0.156763	0.164832	0.208634	0	0.236298	0.221313	0	0	0	0	0	0	0.213244	0	0	0	0	0	0	0	0	0
S12	25.7492	15.6632	21.3438	31.7272	1.62006	0.853534	0.427317	0.78415	0	0	0	0	0.169605	0.209253	0	0.288549	0	0	0	0	0	0	0	0.302867	0	0	0.251104	0	0	0.112336	0	0	0	0.107931	0	0	0	0	0	0	0	0.131059	0	0	0	0	0	0	0
S14	19.9425	15.5632	31.0137	19.6403	3.8811	2.01033	3.25813	0.949247	0	0.124779	0.458448	0.599865	0.388202	0	0	0.300395	1.00933	0	0	0	0	0	0	0	0	0	0.109066	0	0	0	0	0	0.344761	0	0	0	0	0	0	0	0	0	0	0	0.406688	0	0	0	0
S60	18.36	20.7269	30.3166	18.3394	4.84721	1.32946	0	0.956732	0	0	0	0.419107	0.293719	0.573696	0	0.183789	0.860544	0	0	0	0.180353	0	0.137412	0.147718	0	0.589155	0.158024	0.176918	0.118518	0.190659	0	0	0	0.147718	0	0	0	0	0	0	0	0.180353	0.305742	0	0	0	0	0	0
S56	35.3229	29.9525	13.2545	8.62029	1.19669	4.23535	0.976711	0.40183	0	0	0	0.768464	0.624743	0	0	0.305039	0	0	0.630609	0	0	0	0	0	0	0.495688	0.689271	0.598346	0	0.202382	0	0	0	0	0.522086	0	0	0.59248	0	0	0	0	0	0	0	0	0	0	0
S6	21.326	17.6471	29.5617	20.1685	0.375448	1.07803	0.617023	1.18774	0	0	0	0.268752	0.154004	0.143938	0	0.353304	0	0.616016	0.231509	0	0	0.143938	2.85663	0	0	0	0	0.109715	0	0.110722	0	0.268752	0.171116	0.136893	0	2.29698	0	0	0	0	0	0	0	0	0	0	0	0	0
S66	22.3944	13.0106	34.0067	24.0425	0.692292	1.29159	0	0.334091	0	0	0	0.695736	0.366811	0.153269	0	0.423641	0	0.638906	0.199766	0	0.215265	0	0	0.189433	0	0.363367	0.268651	0	0	0	0	0	0	0.110216	0.108493	0	0	0	0	0.182545	0	0	0	0	0	0	0	0.311704	0
S63	20.0548	10.4858	43.1748	20.0944	1.82379	0.360119	1.00806	0.585194	0	0	0	0.364212	0.105035	0.227803	0	0.851192	0	0.592015	0.124132	0	0	0	0	0	0	0	0	0	0	0	0	0	0	0.148686	0	0	0	0	0	0	0	0	0	0	0	0	0	0	0
S44	34.2127	34.0134	9.12716	6.53554	1.96697	7.0007	0	1.28584	0	0	0	0.664518	2.7644	0.26913	0	0.561518	0	0.451872	0	0	0	0	0	0	0	0	0	0	0.139549	0.498389	0	0.109645	0	0	0	0.156162	0	0	0	0	0	0	0	0	0	0	0	0	0
S86	29.528	35.1074	5.55157	10.0141	2.44908	4.52513	0.430965	2.20348	0	0	0	0.222433	0.479622	1.58252	0	1.36009	0.523645	0	0.604741	0	0	0.875831	0.405477	0.303529	0	2.20116	0	0.340601	0	0	0	0	0	0.120485	0	0	0	0	0.563034	0	0.338284	0	0	0	0	0	0	0	0
S57	30.286	33.301	2.64936	9.84186	4.7393	5.85814	3.99341	4.25738	0	0	0	0	0	1.94948	0	0.714407	0	0	0	0	0	0.45044	0	0	0	0	0	0	0	0.927518	0	0.288184	0	0	0	0	0	0	0.743467	0	0	0	0	0	0	0	0	0	0
S16	37.2153	35.997	5.3551	9.11407	2.60996	4.52671	0.344875	1.26512	0	0	0	0.627361	0.23916	1.29285	0	0	0	0.551107	0	0	0	0	0	0.272088	0	0	0	0	0	0	0	0	0	0	0	0	0	0	0.471387	0	0	0	0	0	0	0	0	0	0
S8	28.3295	39.2281	5.67732	7.76454	1.84464	5.61695	0.822597	1.61824	0	0	0.642553	0	0.57571	0.225325	0	1.48887	0	0	0.765457	0	0.75252	0	0	0	0	0.45604	0.293246	0.606975	0.144467	0.265215	0	0	0.214544	0	0.783785	0	0	0	0	0.209153	0	0	0	0	0	0	0	0	0.502399
S5	17.6455	54.1553	4.20233	5.05069	1.73769	4.81242	0.213987	5.06587	0	0	0	0	1.74224	0.227645	0	1.5404	0	0	0.678383	0	0.30808	0	0.567595	0	0	0	0.25648	0.594913	0	0	0	0	0	0	0.245857	0	0	0.305045	0.227645	0.289868	0	0	0	0	0	0	0	0	0
S7	32.1643	31.0271	7.61045	12.0508	5.94338	3.48046	0.3946	1.04192	0	0	0	0	0	0.461105	0	0.904476	0	0	1.09513	0	0.343612	1.13281	0	0.387949	0	0.871223	0	0.152963	0	0.27489	0	0	0	0	0	0	0	0	0.146312	0	0.277107	0	0	0	0	0.126361	0	0	0
S15	51.7381	23.5049	5.0562	7.25229	0.620025	1.63607	0.618025	1.16805	0	0	0	0.440018	0	1.58806	0	0.898036	0	1.73607	2.09608	0	0	0	0.336013	0.74603	0	0	0	0	0	0	0	0.326013	0	0	0	0	0	0	0	0	0	0	0	0.24001	0	0	0	0	0
S34	25.9919	35.4752	3.69583	14.2693	10.3312	2.71204	1.50078	1.13445	0	0	0	0.322018	0.833112	0	0	0	1.15808	0.369287	0	0	0	0.853792	0.670625	0	0	0	0	0	0	0	0	0	0	0.177258	0.144761	0.209755	0	0	0	0	0	0	0	0	0.150669	0	0	0	0
S81	55.1011	13.4131	19.3576	8.4061	0.411683	0.856154	0	0.403182	0	0	0	0	0.116583	0.21252	0	0.140871	0	0.599915	0	0	0	0.117797	0	0.381322	0	0	0	0	0.245309	0	0.129941	0	0	0	0	0	0	0	0	0	0	0	0	0	0	0	0	0	0
S18	26.8774	34.5687	4.98085	9.04654	2.24963	7.98858	0.356981	4.30454	0	0	0.786655	0.272603	0	1.6486	0	1.36691	0	0	1.03719	0	0	0.669825	0.389433	0.405011	0	0	0.608814	0	0	0.196015	0	0.109041	0.699682	0	0.332316	0	0	0.277796	0	0	0	0	0	0	0	0	0	0	0
S4	100	0	0	0	0	0	0	0	0	0	0	0	0	0	0	0	0	0	0	0	0	0	0	0	0	0	0	0	0	0	0	0	0	0	0	0	0	0	0	0	0	0	0	0	0	0	0	0	0
S59	100	0	0	0	0	0	0	0	0	0	0	0	0	0	0	0	0	0	0	0	0	0	0	0	0	0	0	0	0	0	0	0	0	0	0	0	0	0	0	0	0	0	0	0	0	0	0	0	0
S19	39.129	33.6312	3.68392	7.93804	1.96206	6.33517	1.06858	1.65002	0	0	0	1.31103	0.392861	1.05511	0	0.374902	0	0	0.475923	0	0	0	0	0.220002	0	0	0	0	0	0.491638	0	0	0	0	0	0	0	0	0	0	0	0	0	0.280615	0	0	0	0	0
S33	22.9767	23.7297	1.38103	4.47665	32.0705	1.35426	1.04303	0.438406	0	0	6.5125	0.131633	1.91203	0.349163	0	0	2.6494	0	0.406055	0	0	0	0	0	0	0	0	0	0	0	0.338007	0	0	0	0.118247	0	0	0	0	0	0	0	0	0	0	0	0	0	0
S43	28.7591	37.4202	7.27839	6.589	3.83663	3.70892	0.707639	3.91352	0	0	0	0.564287	1.12857	0.117288	0	0.409206	1.00998	0	0.749342	0	0.394871	0.715459	0	0	0	0	0	0	0	0.349258	0	0.384445	0	0.299737	0	0.172023	0	0	0	0	0	0	0	0	0	0	0	0.319285	0
S41	33.9322	33.5099	7.0129	13.4368	0	2.22806	1.09805	1.55462	0	0	0.655176	0.614085	0	0.431458	0	0.342427	1.17338	0	0	0	0	0.458852	0	0	0	1.10033	0.155233	0	0.235133	0	0.851501	0	0	0	0	0	0	0.486246	0	0	0	0	0.349275	0	0	0	0	0	0
S38	34.4659	34.8554	5.79698	7.38064	6.29792	3.74911	0.481346	1.56774	0	0	0	0.202092	0.24496	1.3583	0	0.502168	0.262107	0.189844	0.865933	0	0	0.220464	0.475222	0	0	0	0.21189	0.253534	0	0.127379	0	0	0	0	0	0	0	0	0	0.491145	0	0	0	0	0	0	0	0	0
S9	31.9339	32.8007	7.65619	13.913	2.03744	1.77862	0.80053	2.0555	0	0	0	1.27302	0	0	0	0.55375	0.824606	0.944986	0.451427	0	0.481522	0.954015	0	0	0	0	0.129409	0	0	0.448417	0	0.162514	0	0	0	0	0	0	0	0	0.671121	0	0	0	0	0.129409	0	0	0
S45	36.6975	33.6917	7.19088	8.52571	1.25983	3.68503	0.338917	2.14879	0	0	0	0	0.705614	0.39031	0	0.459761	0	1.59736	0	0	0.500042	0.288913	0	0	0	0.123621	0.737561	1.03759	0	0	0	0	0	0	0.122232	0	0	0	0	0	0	0	0	0	0	0	0	0	0.498653
S13	29.0637	42.9692	5.00237	5.33586	2.15958	5.22845	0	1.72242	0	0	0	0.789388	0	0.588294	0	1.75489	0	1.22405	0.523344	0	0	0.253553	0.252304	0	0	0	0	0.364717	0	0	0	0.458395	0	0.423422	0	0	0	0	0	0	0	0	0	0	0	0.437161	0.475881	0.354725	0
S79	29.6917	37.5141	6.10449	11.4012	2.99845	6.0992	0.823691	0.770777	0	0	0	0.843093	0.361578	0.432129	0	0	0	0	0.412728	0	0	0	0	0.587343	0	0	0	0	0	0.426838	0	0.121702	0.479752	0	0	0	0	0.590871	0	0	0	0	0	0.340412	0	0	0	0	0
S37	36.8922	34.5664	6.46022	4.69626	2.02269	5.27571	0.207525	1.98361	0	0	0	1.42168	0.58619	0.169793	0	0.565977	0	1.59417	0.351714	0	0.194049	0	0.409659	0.517464	0	0.226391	0.257385	0.595623	0	0	0	0.113195	0	0	0.245257	0	0	0	0	0	0	0	0	0	0	0	0	0	0
S74	30.1014	37.3592	6.71946	10.8118	1.29068	5.27705	0.301368	2.00773	0	0	0	0.500894	0.374111	1.18053	0	1.20547	0	0	0	0	0	0.692106	0.278505	0	0	0	0	0.401131	0.974768	0	0	0	0	0.184977	0	0	0	0	0	0.338779	0	0	0	0	0	0	0	0	0
[truncated: 54 more columns]

## Sheet: taxa | family
specimen_ID	Comamonadaceae	Flavobacteriaceae	Pseudomonadaceae	Legionellaceae	Burkholderiaceae	Xanthobacteraceae	Propionibacteriaceae	Sphingomonadaceae	Mycobacteriaceae	Rhizobiaceae	Microbacteriaceae	Candidatus_Kaiserbacteria	uncultured	Beijerinckiaceae	Streptococcaceae	Oxalobacteraceae	Staphylococcaceae	Candidatus_Peribacteria	Chitinophagaceae	Lachnospiraceae	Moraxellaceae	Corynebacteriaceae	Marine_Group_II	Xanthomonadaceae	Saprospiraceae	Crocinitomicaceae	NS11.12_marine_group	Spirosomaceae	Rhodobacteraceae	Caulobacteraceae	Neisseriaceae	Muribaculaceae	Micrococcaceae	Aenigmarchaeales	Bdellovibrionaceae	Sphingobacteriaceae	Weeksellaceae	Bacteroidaceae	Asgardarchaeota11	Ruminococcaceae	Obscuribacteraceae	Nocardiaceae	Lactobacillaceae	Unclassified_Gammaproteobacteria	Rickettsiaceae	Veillonellaceae	Prevotellaceae	Saccharimonadales	X0319.6G20
control.1	0.397246	0	0	99.4709	0	0	0.131813	0	0	0	0	0	0	0	0	0	0	0	0	0	0	0	0	0	0	0	0	0	0	0	0	0	0	0	0	0	0	0	0	0	0	0	0	0	0	0	0	0	0
control.2	0.415072	0	0	93.3732	0	0	0.531867	0	0	0	0	0	0	0.139256	0	0	0	0	0	0.899323	0.123084	0	0	0	0	0	0	0	0	0	0	2.09962	0	0	0	0	0	1.33416	0	0.137459	0	0	0	0	0	0	0	0	0
control.3	0.291443	0	0	99.7086	0	0	0	0	0	0	0	0	0	0	0	0	0	0	0	0	0	0	0	0	0	0	0	0	0	0	0	0	0	0	0	0	0	0	0	0	0	0	0	0	0	0	0	0	0
control.4	1.24098	0	0	97.5088	0.223683	0	0.69403	0	0	0	0	0	0	0	0	0	0	0	0	0	0	0	0	0	0	0	0	0	0	0	0	0	0	0	0	0	0	0.223683	0	0	0	0	0	0	0	0	0	0	0
DNAfreewater1	77.5302	0	0	0	19.4522	0	0	0	0	0	0	0	0	0	0	0	0	0	0	0	0	0	0	0	0	0	0	0	0	3.01764	0	0	0	0	0	0	0	0	0	0	0	0	0	0	0	0	0	0	0
DNAfreewater2	59.9906	0.680512	0	0	4.74011	1.1381	0.727443	0.821307	0	0	0	0	0	2.33486	2.65165	1.25543	0	0	0	2.66338	0	0	0	0	0	0	0	0	1.59568	0	0	0	0	0	0	0	2.63992	0	0	0	3.17963	0	0	0	0	4.91611	2.39352	0	0
geneblock1	0	0	0	0	0	0	0	0	0	0	0	0	19.0699	0	0	0	0	0	0	0	0	0	13.9379	0	0	0	0	0	0	0	0	0	0	28.7954	0	0	0	0	24.0432	0	0	0	0	0	0	0	0	0	0
geneblock2	0	0	0	0	0	0	0	0	0	0	0	0	54.5455	0	0	0	0	0	0	0	0	0	45.4545	0	0	0	0	0	0	0	0	0	0	0	0	0	0	0	0	0	0	0	0	0	0	0	0	0	0
Neg.1	57.4452	0	0	0	19.4179	2.32985	14.3172	0	0	0	0	0	0	0	5.08599	0	0	0	0	0	0	0	0	0	0	0	0	0	0	0	0	0	0	0	0	0	0	0	0	0	0	1.40379	0	0	0	0	0	0	0
Neg.2	46.4248	0	0	0	13.9872	5.76733	2.05452	0	0	0	0	0	0	1.10797	16.1316	0	0	0	0	0.832814	0.299006	3.60458	0	0.636534	0	0	0	0	2.42873	2.4911	0.946546	0	0.856661	0	0	0	0	0	0	0	2.1334	0	0	0	0	0	0	0	0
Neg.3	60.0231	0	11.567	0	3.37838	3.18933	5.30738	4.50217	0	0	0	0	0	1.79947	0	0	1.31634	0	0	0	0	0	0	2.51015	0	0	0	0	0	0	0	0	0	0	0	0	0	2.18107	0	0	0	0	0	0	0	0	0	0	0
Neg.4	85.5645	0	1.33736	0	7.70871	5.38943	0	0	0	0	0	0	0	0	0	0	0	0	0	0	0	0	0	0	0	0	0	0	0	0	0	0	0	0	0	0	0	0	0	0	0	0	0	0	0	0	0	0	0
Neg.5	56.0488	0	0	0	18.7435	0.372101	9.76116	0.700935	0	0	0	0	0	1.52302	0	0	2.97681	0	0	0	0	3.2018	0	0	0	0	0	0	0	0	0	0	0	0	0	0	0	0	0	0	0	0	3.49602	0	0	0	0	0	0
Neg.6	11.058	0	2.12832	0	23.6891	0	14.8519	11.1659	0	0.41641	0	0	0	4.24121	1.69648	4.41086	0	0	0	2.94571	0.801974	1.98951	0	0.740284	0	0	0	0	0	0	0	0.185071	0	0	0	0	0.909932	0	0	14.8365	0	0.323874	0	0	0	0.385564	1.04874	0	0
Neg.7	35.8122	5.31658	1.0721	0	4.2972	1.52687	2.3661	0	0	0	1.39505	2.23208	0	0	0.553627	1.3621	0	0	0	1.01938	2.30678	0	0	7.34874	1.68505	0	0	0	0	1.99042	0	0	1.26543	0	0	0.876576	0	1.04574	0	0	0	0.52287	0	0	0	0	0	0	0
Neg.8	52.9591	4.36573	2.6676	0	5.1451	0	4.23267	0	0	0	0.633633	1.07718	1.88189	0	2.14168	1.04549	1.04549	0	0	0.19009	2.5979	0	0	0	0	0	0	1.15955	0	0	0	0	0	0	0	2.86402	0	0	0	0	0	0	0	0.551261	0	0	0	1.17222	0
Neg.9	50.9767	2.59344	3.31642	0	14.3236	0	0	0.487514	0	0	0.218884	0.132657	2.56028	1.29672	0	2.87202	0	0.232149	0.530627	0.205618	1.66484	0.732929	0	2.68298	1.3531	0	0	0	0.109442	0	0	0	1.61841	0	0	0.202302	0	0.102809	0	0.414552	0	0	0	1.42274	0	0	0	0.245415	0
H10	20.794	27.4996	0	0	4.28707	0	2.33612	0.996077	0.494455	0.510579	5.25807	5.41572	2.4454	0.911876	0.908293	0	0	3.64213	2.18743	0.469374	0.433544	0.193483	0	0.256185	0.836633	0.26156	0.729142	1.33288	0.510579	0	0.566115	0	0.490872	0	0.506996	0	0	0.492664	0	0	0	0	0	1.57294	0.281266	0	0	0.275892	2.45436
H11	11.8474	25.6596	0	0.729531	4.59937	0.764521	11.1337	2.01889	0	0.425122	2.16235	3.20329	0.288663	0.412876	0.645556	0.727782	8.18929	2.61896	3.40098	0	0.316655	1.37509	0	0.472358	0.376137	1.52379	0	0.63331	0	0.377887	0	0	0	0	0.587824	0	0.414626	0	0	0	0	0.458362	0	0.30091	1.46431	0	0	0.409377	0.514346
H12	12.3373	22.0683	0.281504	0.167845	1.94013	0.473138	8.87464	1.36126	2.22824	1.10355	2.71856	2.31415	1.30576	0	1.09165	1.05465	6.35432	2.45556	0.298685	0	1.08769	2.84412	0	0	1.24628	1.1313	0.898698	0.847155	0.581511	0	1.47624	0	1.39695	0	0	0	0	0	0	0	0	0	0.389876	0.269609	0	0	0.621159	0.260358	0
H13	3.96483	2.62165	80.2395	0	0.435297	3.74882	0.627179	0.962698	3.27953	0.490121	0.519725	0.189689	0	0.508761	0.185303	0	0	0	0	0	0	0.379378	0	0	0	0	0	0	0	0.599768	0.286178	0	0	0	0.209425	0	0	0	0	0	0	0.14912	0	0	0	0.135962	0	0	0
H14	13.9189	30.2933	0.299539	0.428775	1.74409	0.259681	5.562	1.24164	0.225862	0.462594	3.65606	3.10288	0.774211	1.45904	1.23197	0	1.23439	1.51339	0.840641	0	0.716235	0.257265	0	0	0.758509	1.89023	1.28149	0.721067	5.94246	0	0.390125	0	0	0	1.40711	0	0.335773	0	0	0	0	0	0	0.33215	1.57982	0.60874	0	0.262096	0.394956
H15	1.30224	1.25902	95.4741	0	0.207644	0.507366	0.17288	0	0	0.137177	0.116506	0	0	0	0.138116	0	0	0	0	0	0	0.107111	0	0.376766	0	0	0	0	0	0	0	0	0.201067	0	0	0	0	0	0	0	0	0	0	0	0	0	0	0	0
H17	16.7719	26.0724	0.371615	0.441186	4.42544	0	2.21272	0.890857	0.524333	0	2.12618	3.48877	0.11369	0	2.38071	0	5.26878	1.95649	1.60015	0	0.217199	14.9053	0	0	0	0.826376	0.142537	0.522636	0	0.334284	0.213806	0	0.145931	0	0.766986	0	0.191746	0	0	0	0.605783	0	0	0	0	0	0	0.459852	0.960429
H20	27.6878	24.5538	2.07881	0	5.39296	0	3.4673	1.72971	0.386257	0	2.81191	2.27024	0.986475	0.453824	0.252249	0	0.819811	1.04391	2.11371	0	0.852468	0.702695	0	3.42113	0.618236	0.345717	0.539408	0.546165	0	0	0	0	1.2849	0	0.261258	0	2.57767	0	0	0	0	0	0	1.27363	0.671164	0	0	0	0.186935
H21	28.8665	23.7665	0	0.659331	6.43175	0	7.29194	3.68527	1.11344	0	2.88184	3.12636	1.15274	0	0	0	0.995546	1.00428	1.64614	0	1.37543	0	0	0	0	0	0.659331	0	0.790324	0	0	0	1.10034	0	0.384246	0	0	0	0	0	0	0.628766	0	0	0	0	0.475941	0	0
H22	1.16013	2.10476	94.9936	0	0.158569	0.319848	0.723724	0	0	0	0.27919	0.146371	0	0	0	0	0	0.113844	0	0	0	0	0	0	0	0	0	0	0	0	0	0	0	0	0	0	0	0	0	0	0	0	0	0	0	0	0	0	0
H23	8.77579	1.85845	2.47515	0	1.94198	0	28.0675	0.322967	0	0	0.967508	0.348025	0.904864	0	0.299301	1.73038	2.37353	0	1.65938	8.24261	1.5508	3.18094	0	2.58652	0.459392	0	0	0.513684	0.522037	0.693265	0.316006	1.64824	0.267283	0	0	1.66634	0.185149	0.363338	0	0.103015	0.289556	0.488627	0.221344	0.182365	0	0	0.25197	0.288164	0
H25	16.2454	3.55619	1.9069	0	2.41373	0	8.019	0	0	0	2.14108	1.2077	0.859776	0	0	6.40483	2.71482	0	0	13.6109	2.94565	0	0	0.359634	1.30472	0	0	0	0	1.07556	0	6.57712	1.01701	0	0	2.40704	0	3.87568	0	0.951776	0	1.78479	0	0	0	0.518542	0	0.680796	0
H26	27.9008	12.0966	11.2881	0	5.93581	0	5.02127	0.65034	0.203231	0.612597	0.769376	2.41991	1.45601	1.25423	0.554531	0.612597	0.69389	1.67666	0.682277	0.206135	2.09764	0.660502	0	5.22014	0.812926	0.425334	0	0.532757	0.390495	0.309202	0.743246	0	0.576306	0	1.05245	0	0	0.207586	0	0	0.49211	0	0	0.248233	0	0.868088	0	0.354203	0
H27	27.7804	19.7056	0	1.60921	7.92923	0	6.33877	3.328	0	0.558031	0.183126	1.09587	1.41599	0.674828	1.08146	2.57386	0	1.36119	1.65679	0	0.846419	0	0	2.23501	0.700783	0.429698	0.552263	1.12616	0.419605	0	0.410953	0	1.30928	0	0.795951	0.363369	1.35831	0	0	0	0	0.335972	0	0	0	0	0	0	0.43835
H28	17.4839	2.43971	0.544399	0.40057	2.13055	0	3.4734	0	0	0.446273	1.13853	0.639837	0.23389	0	0	1.32806	0	0	0	16.3239	3.28387	0.502729	0	0	0	0	0.217759	0.235234	1.37108	0.395193	0	4.58774	2.29185	0	0	0.727209	0.243299	4.15087	0	1.79719	0.271527	0.684195	10.2575	0	0	0.40057	0.961099	0	0
H3	21.1192	33.4438	0	0	3.57235	0	7.83802	0.665116	0	0	3.41959	3.20102	2.52415	0	0.676867	0.625162	2.69572	2.19277	0	0	0	0.533503	0	0	0	2.28207	0.972996	1.79558	0.601659	0.754424	0	0	0	0	0	0	0	0	0	0	1.17512	0.601659	0	0	0	0	0	0	0.40189
H31	27.9936	1.58914	1.2481	0	5.76156	0	0.435382	1.03766	0	0	1.88375	0	0.616791	0	0	1.1407	0.967999	0	0.461505	14.8364	0.602278	0.271388	0	1.83006	1.13635	0	0	0	0.359916	0	0	5.58885	0.442638	0	0	0	0.606632	5.93281	0	0.503592	0	0.333793	0	0	0	0	0	0	0.397649
H5	13.005	31.1349	0.144829	0.240284	3.0063	7.42578	1.01819	3.37056	4.98014	8.18613	3.94769	1.35174	0.736214	3.95427	0	0	0.96004	0.57383	1.05988	0.136051	0	0	0	0	0.224924	0.910667	0.802045	0.494832	0.310504	0.201883	0	0	0	0	0.599065	0	0.447653	0	0	0	0.212855	0.41364	0	0.571635	0.227118	0	0.631981	0.153606	0
H6	13.3781	21.3034	0.107251	0	4.95893	9.28001	2.13655	1.17976	1.81197	7.77003	1.78657	3.36711	1.82044	4.513	2.79134	0.55601	1.60876	2.35669	1.83737	0	0.160876	0	0	0.770512	0.959612	1.01606	0.524964	0	0.299173	0.63786	0	0	0.214501	0	0.747933	0	0.63786	0	0	0	0	0.824137	0	0.276594	0	0	0	0	0.953967
H7	13.7175	1.308	2.67567	1.1604	4.41391	0.433383	14.3346	1.28445	0	0	1.87171	0.796106	0.577844	0.40983	0.8228	4.48614	4.31499	0	0	8.99113	1.0866	0.34545	0	0	1.47444	0.336029	0	0	0	0.331318	0	5.68109	0.711313	0	0.171155	0.351731	0.27636	3.44194	0	0.598257	0	0	0	0.285782	0	0	0	0.34545	0
S35	16.9256	22.9771	1.32436	0.715871	2.5318	0.212375	1.60594	6.24001	0	0.844728	4.50999	1.98773	0.844728	0.660987	1.85888	2.947	1.9758	0.658601	0.505882	0.727802	0.687236	0.350777	0	0	2.3409	0.57031	1.33152	0	0.572697	0	2.41964	0	1.09767	0	0.563152	0	0.658601	0	0	0	0	0.575083	0	0.761209	0	0	0	0	0
S1	18.9537	34.9917	0.884549	0	5.89339	0	0	1.85688	0.468609	0	4.60101	0.459155	1.6192	0	0.575295	1.07226	0	1.38422	2.20395	0	0	0.419992	0	0.718443	2.12562	0.603654	2.00003	0.769761	0	0	3.53685	0	1.65026	0	0	0	0	0	0	0	0	0.288998	1.14114	0.835933	0	0	0	0	0.282246
S76	6.07206	6.19206	0	0	3.96541	0	0.264889	24.0743	0	1.56669	6.09697	0.285265	0	0.184516	12.4249	13.2727	0	0	0.498081	0	0	0	0	0.15848	0	0.138104	0	0	0.747122	0.173196	0	0	0	0	0	5.97924	0	0	0	0	0.115464	0	0	0	0	1.39916	0.276209	1.18634	0
S62	22.9406	34.2077	1.42264	0	2.23639	0.181858	1.23042	0.711318	0	0	2.00504	3.02253	1.39501	0.351055	2.66226	0	0	0.265881	0.786133	0	0	0	0	1.88188	1.42494	1.39386	1.86347	0.637654	0.398246	0	0	0	0	0	0.756207	0	0	0	0	0.107043	0.380981	0	0.681392	0.56399	0.183009	0	0	0.917347	0.669882
S3	12.9089	18.1524	0	0	2.22603	1.73087	1.42448	7.54062	0	0	0.967081	0.97289	0.670858	14.3639	0	6.55757	7.29087	0.344142	0.547432	0	0.625844	1.52323	0	0	0.644721	1.39544	0.175701	0	0	0.219263	0	0	0.319456	0	0	0	0	0	0	0.474828	1.06582	0.34995	0	0	0.518391	0	0	0	0
S51	13.873	2.98874	2.32985	0	0.535353	0.430529	1.44258	11.2474	0	1.30407	5.65677	0.132278	0	1.12811	0.272044	21.6662	0.354406	0.314473	0.430529	0	0	0.263309	0	0.208401	0	0	0	0.126039	1.13685	2.35231	0.28078	0	0.275788	0	0.255821	9.00616	0.374373	0	0	0	0	0	0	0	0.366885	0	0	0	0
S29	22.6482	17.4573	0	0	5.32202	0	1.87942	1.21867	0	0	3.05695	0.547628	0.799589	0	0.267387	0.444787	4.67669	1.55547	1.76886	0.856151	4.77696	0	0	0.467926	0.321378	0.984702	0.604191	0	0.650469	4.55586	1.25723	0	0.462784	0.581052	0	0	1.10554	0	0	0	0.359943	0	0	0.298239	0	0	0	0	1.00784
S55	20.0813	20.0931	0.276167	0.482634	8.08117	1.50445	1.48999	0.549703	0.700938	0.401099	4.26349	3.17592	2.02654	0	1.25985	2.95498	1.20987	1.53864	1.65569	1.15464	0	0	0	0	0	1.65963	1.73985	1.65832	0.866638	1.05601	0.412935	0.98105	0	0	0	0	0.650965	0	0	0	0	0	0	0.282742	0.627293	0	0	0	0
S83	27.126	14.9694	0.164313	0	4.32821	0	0.606393	3.18976	0	0.924586	3.93829	2.9811	2.01348	0.636386	0.375572	2.60553	1.3445	2.92242	3.39971	0	4.80159	0.322105	0	0	0.731583	1.27408	1.42926	1.20757	0.322105	0	0	0	0.258206	0	0.101717	0	0.354707	0	0	0	0.692461	0	0.382093	0	0.976748	0	0	0	0
S42	25.0394	13.2772	0	0	2.79565	0	9.27126	3.05561	0	0.132112	3.20903	1.74728	1.62583	0	3.67995	0	0	3.99531	2.25442	0	0.764969	9.48221	0	0	0.505007	0.922651	1.54912	0.505007	0.470914	0	1.55551	0	0.566802	0	0	0	0	0	0	0	0	0	0	0.479437	0.724483	0	0	0	0
S30	16.9317	7.53883	29.4739	0.396996	0.25682	18.3293	0	1.57366	5.24792	5.23462	0.34686	1.29433	0.799108	1.64631	0	0.492152	0.222031	0.78683	0.734647	0.377555	0	0.810363	0	0.317187	0.651769	0.130968	0.184173	0.701905	0	0	0	0	0.18315	0	0.185197	0	0.78683	0	0	0	0	0.468619	0	0	0	0	0	0.23124	0
S21	17.4545	7.4564	29.4283	0.290997	0.898763	17.5479	0	1.41096	5.24225	8.81475	0.664677	0.772056	0.225496	2.58032	0	0.886951	0.268448	0.410188	0	0.114896	0	0.296366	0	0.16429	0.199725	0.348982	0.391934	0.118117	0	0.353277	0	0	0	0	0.234086	0	0	0	0	0	0	0.301735	0	0	0	0	0	0	0
S11	17.0259	11.2891	0.470286	0	0.981076	23.5368	3.71616	3.00511	6.76627	8.61704	2.43019	1.55937	0.289147	6.21161	1.19372	0.367904	0.330776	0.518665	1.02833	0	0	0.571544	0	0	0	0.300398	0	0.921446	0.414032	0.802187	0	0	0.878693	0	0	0	0	0	0	0	0.148512	0.569294	0	0	0	0	0	0.146261	0.164263
S61	22.7569	9.56859	0	0.205508	0.822033	16.0592	0.781554	9.76631	9.46583	6.88608	1.31556	1.16766	0.596285	3.32861	0.426585	0.107425	0.5091	0.719279	0.660117	0	0.121437	0	0	0.14479	0.295807	0.415687	0.737961	0.568261	0.302035	0.236646	0.272454	0	0	0	0.443711	0	0.390777	0	0	0.225748	0.495088	0.899877	0	0	0	0.172814	1.0758	0.210179	0.230418
S80	24.0174	8.82564	0.113609	0	1.25967	10.5537	4.39289	3.88862	18.7475	6.80459	2.21239	0.914853	0.201308	4.95894	1.51678	0.508252	1.47692	0.338834	0.243164	0.245157	0	0.522204	0	0.223232	0.173403	0.581998	0	0	0.396636	0.191342	0.406601	0	0.364745	0	0.137527	0.125568	0.10763	0.253129	0	0	0	0.793271	0	0	0.576018	0	0.113609	0	0
S53	15.4182	14.1283	0	0	2.4275	17.5939	2.41818	5.01197	9.95866	11.7987	1.60383	1.76079	0.209803	5.55746	0.927797	0	0	1.53856	0.425823	0	0	0.548597	0	0.845429	0.167843	0.181829	0.433593	0	0	0.780157	1.09098	0	0.641843	0	0	0	0.480216	0	0	0	0	0	0	0.186492	0	0	0	0.424269	0
S39	13.2204	2.19237	0.198573	0	1.07036	24.8926	0.314811	7.78147	7.99458	24.3906	1.36579	0.16467	0	10.8876	0	0	0	0.245391	0.305124	0	0	0	0	0	0	0	0	0	0.106551	0.752317	0	0	0	0	0.408447	0	0	0	0	0	0	0.553744	0	0	0.151755	0	0	0	0
S17	17.9385	4.08243	0	0.159978	0.720899	29.0649	0.475933	6.48809	9.46567	17.1666	2.1657	0	0	8.41082	0	0	0.14198	0.529926	0.150979	0	0	0.373948	0	0	0.125982	0.21097	0	0	0	0.878877	0	0	0	0	0	0	0	0	0	0	0	0.42594	0.134981	0	0	0	0	0	0
S50	8.94215	4.02948	0	0	0.428589	24.2723	0.541311	5.58157	6.14889	8.4764	0.986003	0.157315	0.144928	3.15868	7.6279	0.293571	0.252694	0	0.125108	0.148644	0.676329	2.39812	0	0	0.132541	0	0.109005	0.257649	0.144928	1.21764	0.994674	0	0	0	0	0	0.194475	0	0	0	0	0.104051	0	0.128824	0	2.15162	3.96755	0.58962	0
S58	13.8148	18.4151	0.35387	0.38845	2.84133	17.0031	0.653565	4.43317	0	11.7319	2.07135	2.43098	1.30598	6.39387	0	0	0.22016	1.13423	1.04663	0	0	0.429946	0	0.425336	0.217855	0.495649	0.337733	0.471443	0	0	0	0	0	0	0.719267	0	0.305458	0	0	0	0	0	0	0.595931	0	0	0	0.506023	0.26742
S12	22.9	12.0728	0.226875	0.216963	1.37226	9.63667	3.39541	4.40093	23.1633	3.59585	2.93285	0.7434	0.278637	2.87999	0.419608	0.424013	0.469168	0.484587	1.30508	0.274232	0	0.650888	0	0.209253	0.590315	0.240091	0.603531	0.425115	0.143173	0.687232	0	0	0.142072	0	0	0	0	0	0	0.153085	0	0.905296	0	0	0	0	0	0.169605	0
S14	17.0347	8.92865	0.306865	0	0	16.9423	0.911351	5.9358	16.835	3.54188	0.649777	1.65818	0.262499	3.44021	1.86892	0	0	0.569363	0	1.06201	0	0	0.124779	0.174691	0.119234	1.13411	0.147887	0.233846	0.197798	0.811528	1.12117	3.21469	1.01487	0	0	0	0	0.287455	0	0.620199	0	0	0	0	0	1.00933	1.17015	0.179313	0
S60	14.6018	16.6492	0.13913	0.30746	1.25045	20.4882	1.20064	2.74481	11.8604	2.29478	2.54556	1.06838	0.795273	3.08662	4.13611	0.199248	0.565108	0.714543	0.865697	0	0.50499	0.242189	0	0.135695	0.45346	0.594308	0.467201	0.376166	0.585719	0.147718	0.279977	0.113365	0.762638	0	0.573696	0	0.163177	0	0	0	0	0.640684	0.146	0.10993	0	0.56339	0	0.293719	0
S56	26.3125	22.5905	0.651141	0.624743	4.76037	1.39027	1.89476	1.41667	0	7.94861	2.82748	2.45204	2.46378	0.495688	0.683405	0.460492	0	0.40183	2.31419	0	0.542617	0.595413	0	1.10283	0.431161	0.530885	1.52813	0.571948	0.557283	0.624743	0	0	0	0	0	0	1.34628	0	0	0	0	0	0	0	0	0	0	0.624743	0
S6	18.8892	13.1065	0	0	1.97186	12.0385	0.394573	5.12743	14.4069	5.76962	3.13746	0.888795	0.798204	3.5582	0	0.202319	0.375448	1.18774	0.710633	0.249628	0	0.385514	0	0	0.652253	0.412691	0.273785	0.162057	0.303982	0.648226	0	0	0	0	0.143938	0.223457	0.192253	0.179168	0	0	0.401619	0.438861	0	0	0.198293	0	0	0	0.231509
S66	17.433	9.69036	0	0	2.7175	20.0524	0.161879	5.7071	18.1907	4.14514	2.6314	0.680237	0.385755	1.8995	0	0.871392	0	0.334091	0.931666	0	0.110216	0	0	0.175656	0.139492	0	0.933388	0.123993	0.366811	0.90239	0	0	0.332369	0	0.153269	0.411586	0	0	0	0	0.43914	1.40353	0	0.378866	0	0	0	0	0.199766
S63	15.4019	7.23649	0	0.401042	2.9628	24.2753	0.443329	6.04291	15.9503	8.04267	2.1007	0.151414	0.197793	3.1374	1.45685	0	0	0.585194	0.829366	0	0.144593	0	0	0	0.144593	1.22359	0.357391	0	0	1.67647	0.235987	0.278274	0.195065	0	0.227803	0	0	0	0	0.118676	0.383309	0.406499	0	0.196429	0	0	0	0.105035	0.124132
S44	20.3675	25.4145	5.75805	0.637937	3.88079	0.531614	0	3.66482	0	0	3.18304	6.51228	1.86065	1.4121	0.770841	0	0	1.28584	1.20942	0	0.591421	0	0	2.50191	0.604711	0.219291	0	2.2062	1.24597	0	0.47513	0	0.129581	0	0.26913	0	0.647905	0	0	0	0	0.853906	0	0	0	0	0	2.7644	0
S86	20.5496	30.8812	0.493524	0.565351	1.42496	0	4.0849	4.1405	0	0	2.71091	4.06636	0.741444	0	0	3.50564	0.586204	2.20348	1.47594	0	0.658032	0.759981	0	0.641813	0.500475	1.18863	0	0	0.433282	0.407794	0.470354	0	0	0	1.58252	0	0	0	0	0.430965	0	0	0.509743	0	0	0	0	0	0
S57	12.4113	28.3801	1.36101	1.40217	5.42465	0	2.88184	0.886349	1.60318	0.760419	4.86523	4.86765	1.05829	1.00259	3.55508	0.84518	0	2.4314	0.692611	2.80193	1.74364	0	0	3.10222	0	0	0	1.53537	0	0	1.53053	0	0	0	1.94948	0	0	0	0	0.547308	0	0.491609	0.54973	1.48209	0	0	0	0	0
S16	27.214	25.7513	0	0	5.20259	0.582302	1.16287	0.45579	0	0	2.12124	3.13507	1.09702	0.904648	0.521646	0.51818	1.36737	1.26512	1.5892	0	1.64292	2.02246	0	0	1.97394	0.460989	4.52671	0	0.506048	1.06582	0.538976	0	1.59093	0	1.29285	0	0.5979	0	0	0	0.551107	0	0.374337	0	0.473121	0	0	0.23916	0
S8	22.2328	30.5515	0	0	1.84357	0	1.118	2.3395	0	0	3.89197	3.92755	2.4085	1.97186	0	0	0.407525	1.61824	2.28236	0.652256	0.247965	0	0	0.334214	1.25923	0.985392	0.624225	0.461431	0.168185	0.232872	1.34117	0	0	0	0.225325	0	0	0	0	0	0	0.351464	0.413994	0	0.328823	0	0	0.236106	0
S5	13.1731	41.3677	0.223092	0	1.85151	1.47818	0.816488	0	0	0	3.87756	3.76981	0.962181	1.34918	0.362715	0.385479	1.37498	4.01111	2.57239	0	0	0.356644	0	0.213987	1.22625	0.274692	2.07005	1.2308	0	0	0	0	0	0	0.227645	0.432526	0.997086	0	0	0	0	0	0	0.684453	0	0	0	1.42961	0.306562
S7	19.7898	22.6363	0.172914	0	7.12718	1.32346	3.84624	2.50504	0	0.35913	3.38513	2.46514	2.23237	0.618502	2.24345	0	1.78678	1.04192	2.2102	0	1.40992	1.64934	0	3.05704	1.40992	0.660622	0.421202	0.141879	0.574165	0	0	0	0.157397	0	0.461105	0	0	0	0	0	0	0	0	0	1.07739	0	0	0	1.09513
S15	31.3133	19.3668	4.06816	0	12.2945	0.74003	3.32013	2.15209	0	0	1.89408	1.00804	1.18005	0.624025	0	0.808032	0	0.438018	0.584023	0	0.838034	0	0	0	1.22205	1.26405	0	0	0.822033	0	0	0	0	0	1.58806	0	0	0	0	0	1.73607	0	0	1.15605	0.718029	0	0	0	2.09608
S34	15.0699	29.0171	0.446099	0	4.63529	0	4.25123	1.57169	0	0	0.570179	2.46684	0	1.32057	7.58073	1.70168	1.88189	0.644037	2.71204	0	1.23785	1.034	0	0	0	0.608585	0.174304	1.62486	0	0	0.144761	0	1.73417	0	0	0	0.564271	0	0	0	0.369287	0	0.703123	0.649945	0.596768	1.15808	0.324973	0	0
S81	11.7068	11.5478	41.3164	0	1.26905	11.8186	1.36742	1.79246	5.5231	3.77801	1.04682	0.73107	0.37525	1.26176	0.225879	0.112939	0.185804	0.403182	0.667922	0	0.219807	0	0	0.122655	0.359463	0.443257	0	0	0	0.261097	0.139656	0	0.123869	0	0.21252	0	0.134799	0	0	0	0.468759	0.34489	0	0	0.324246	0	0	0.116583	0
S18	17.6868	25.025	0.896995	0	4.72123	0.427079	0.32323	0.772376	0	0	3.17258	7.01499	1.97183	0	1.26176	0	0	4.30454	1.60057	0	0.697086	3.21283	0	0	0.813916	1.08133	1.74726	1.43831	0.321932	0	0.802233	0	0.787954	0	1.6486	0.227169	0	0	0	0	0	0	0	0.772376	0.904784	0	0	0	0.787954
S4	0.129415	0	99.8706	0	0	0	0	0	0	0	0	0	0	0	0	0	0	0	0	0	0	0	0	0	0	0	0	0	0	0	0	0	0	0	0	0	0	0	0	0	0	0	0	0	0	0	0	0	0
S59	0	0	100	0	0	0	0	0	0	0	0	0	0	0	0	0	0	0	0	0	0	0	0	0	0	0	0	0	0	0	0	0	0	0	0	0	0	0	0	0	0	0	0	0	0	0	0	0	0
S19	21.4031	25.8548	2.01369	1.0147	8.69907	0	2.5839	1.07532	0.933887	0	2.13941	5.26209	0	0.29184	0	1.19879	0	1.13144	4.07902	0.601639	1.76675	0.691436	0	0.754293	0.359187	0.84858	0.567965	0	1.12022	0	0.532046	0	0	0	1.05511	0	0	0	0	0	0	0.172859	0.906948	0	0	0	0	0.392861	0.475923
S33	7.30788	10.6723	0.518724	0	0.423904	0	0.870118	0.391553	0.452908	0	1.28733	1.21705	0.24988	0	22.642	0	0	0.316812	0.172908	0.348047	5.37019	0.266613	0	0	0.32239	0	0.116016	0.428366	0	0	2.68063	0	0.236494	0	0.349163	0	2.66278	0	0	0	0	0	0	0.165099	0	2.4631	5.36127	0	0.156175
S43	17.8643	30.6813	1.49477	0	6.7545	0.981312	1.59903	1.50911	0.599474	0	2.83186	3.52516	2.20502	1.63031	1.56515	0.444392	1.51693	3.91352	0.983918	0	0.673756	0.721975	0	0	1.11685	0.823624	0.725884	1.2185	0.723278	0.183752	0	0	0	0	0.117288	0	0	0	0	0	0	0	0	0.692001	0.317982	1.00998	0	0.715459	0.450908
S41	20.6209	26.7732	1.90389	0	7.3325	0	5.71168	1.48613	1.6505	3.70049	1.5432	1.96781	1.87878	0	0	0	0	1.55462	0.913138	0.609519	1.38797	2.71202	0	1.15968	0.705399	0.625499	0.965643	1.16197	0	0	0	0	0.652894	0	0.431458	0	0.504509	0	0	0	0	0	0	0	0.415478	1.17338	0.255679	0	0
S38	11.4947	29.138	1.22113	0.562183	0.846337	0.357642	3.2298	1.10477	0.788771	0	1.28481	2.59168	0.989638	1.04965	3.66093	1.0864	1.75514	1.33626	2.06134	0.481346	17.3971	0.368665	0	0	0.696911	0.748353	0.198418	0.220464	1.25909	0.243735	0.754477	0	0.608725	0	1.3583	0.301301	0.289053	0	0	0	0.189844	0	0	0.263332	0.504617	0.262107	0	0	0.865933
S9	16.5011	27.0013	4.4932	0.481522	5.9799	1.18876	2.39557	2.08258	5.59769	0	3.38269	0.990129	1.84784	0.472493	1.57999	2.16083	0	2.0555	0.159504	0	0.138437	0.394246	0	0.352113	2.31431	0.406284	0.499579	0.535693	0	0	0.481522	0	0.454436	0	0	0	0	0	0	0	0.944986	0	0	0.300951	1.6763	0	0	0	0.451427
S45	24.159	22.8158	0	0.383365	6.28663	0.927855	1.96544	1.6932	1.15843	0.486152	4.51565	2.63216	0	0.69728	0.365308	0	0.563936	2.14879	2.74328	0.338917	0	0.565325	0	1.11815	0.487541	2.02934	2.07101	1.36122	0.965358	1.06537	1.09176	0	0	0	0.39031	0.484763	0	0	0	0	1.59736	0	0	0.89313	0.73895	0	0	0.705614	0
S13	19.8146	30.5763	0.615773	0.840599	4.15303	0	0.999226	1.40141	0	0	3.62594	4.11931	2.17706	0.414679	0.417177	0.343484	1.11663	1.33397	3.05388	0	0	0	0	0.811871	0.863081	2.20579	0.353476	2.16207	0.418426	0	0.819365	0	0	0	0.588294	0	0	0	0	0	1.22405	0	0	0	0.472134	0	0	0	0.523344
S79	17.4563	29.3266	0	0	9.63736	0.649076	1.93312	1.71088	1.38987	0	3.58403	5.1344	1.27699	1.12883	0.400381	0	2.08128	0.770777	1.33872	0	0.142867	0	0	0	2.11655	0.592634	0.709045	0.631438	0.552067	0	1.10061	0	0	0	0.432129	0	0	0	0	0	0	0	0.516791	0	1.0424	0	0	0.361578	0.412728
S37	27.241	27.6884	0.975636	0.820666	6.09234	1.6292	0.163055	1.4109	0	0	2.39597	4.34455	0	0	0	0	2.02269	1.1872	1.83808	0	0	0.710166	0	0	0.847618	0.981026	0.844922	1.22898	1.09287	0	0	0	0	0	0.169793	0	0.667044	0	0	0	1.59417	0.42583	0	0	0.671087	0	0	0.58619	0.351714
S74	21.5405	29.4571	0.392817	0.486345	5.21886	0	4.03833	2.63749	0	0	3.58731	3.48339	1.18884	0.554932	0	0	0.488423	1.57335	2.05969	0	0.432307	0	0	0.369955	0.685871	0.611049	1.12233	1.17429	1.6544	0.332544	0	0	0	0	1.18053	0	0.392817	0	0	0	0	0.241094	0	0.2598	0.465561	0	0	0	0
[truncated: 332 more columns]

## Sheet: taxa | genus
specimen_ID	Unclassified_Comamonadaceae	Flavobacterium	Pseudomonas	Legionella	uncultured52	Ralstonia	Unclassified_Xanthobacteraceae	Cutibacterium	Mycobacterium	Delftia	Candidatus_Kaiserbacteria53	Streptococcus	Unclassified_Microbacteriaceae	Methylobacterium.Methylorubrum	Unclassified_Rhizobiaceae	Bradyrhizobium	Candidatus_Peribacteria54	Sphingopyxis	Staphylococcus	Aliihoeflea	Corynebacterium	Marine_Group_II55	Unclassified_Oxalobacteraceae	Acinetobacter	Stenotrophomonas	Polynucleobacter	Unclassified_Sphingomonadaceae	NS11.12_marine_group56	Lachnospiraceae_NK4A136_group	Comamonas	Massilia	Novosphingobium	Sphingomonas	Muribaculaceae57	Acidovorax	Microbacterium	Pseudarcicella	Aenigmarchaeales58	Bdellovibrio	Limnohabitans	Edaphobaculum	Bacteroides	Asgardarchaeota59	Bosea	Lactobacillus	Candidatus_Obscuribacter	Brevundimonas	Unclassified_Gammaproteobacteria60	Saccharimonadales61
control.1	0.103525	0	0	99.4709	0	0	0	0.131813	0	0.293721	0	0	0	0	0	0	0	0	0	0	0	0	0	0	0	0	0	0	0	0	0	0	0	0	0	0	0	0	0	0	0	0	0	0	0	0	0	0	0
control.2	0.415072	0	0	93.3732	0.744794	0	0	0.531867	0	0	0	0	0	0.139256	0	0	0	0	0	0	0	0	0	0	0	0	0	0	0.442923	0	0	0	0	2.09962	0	0	0	0	0	0	0	1.33416	0	0	0	0	0	0	0
control.3	0.291443	0	0	99.7086	0	0	0	0	0	0	0	0	0	0	0	0	0	0	0	0	0	0	0	0	0	0	0	0	0	0	0	0	0	0	0	0	0	0	0	0	0	0	0	0	0	0	0	0	0
control.4	1.24098	0	0	97.5088	0	0.223683	0	0.69403	0	0	0	0	0	0	0	0	0	0	0	0	0	0	0	0	0	0	0	0	0	0	0	0	0	0	0	0	0	0	0	0	0	0.223683	0	0	0	0	0	0	0
DNAfreewater1	77.5302	0	0	0	0	19.4522	0	0	0	0	0	0	0	0	0	0	0	0	0	0	0	0	0	0	0	0	0	0	0	0	0	0	0	0	0	0	0	0	0	0	0	0	0	0	0	0	3.01764	0	0
DNAfreewater2	59.9906	0.680512	0	0	0	4.74011	0.387188	0.727443	0	0	0	2.65165	0	2.33486	0	0	0	0	0	0	0	0	0	0	0	0	0	0	0	0	1.25543	0.821307	0	0	0	0	0	0	0	0	0	0	0	0	0	3.17963	0	0	0
geneblock1	0	0	0	0	29.1301	0	0	0	0	0	0	0	0	0	0	0	0	0	0	0	0	13.9379	0	0	0	0	0	0	0	0	0	0	0	0	0	0	0	28.7954	0	0	0	0	24.0432	0	0	0	0	0	0
geneblock2	0	0	0	0	54.5455	0	0	0	0	0	0	0	0	0	0	0	0	0	0	0	0	45.4545	0	0	0	0	0	0	0	0	0	0	0	0	0	0	0	0	0	0	0	0	0	0	0	0	0	0	0
Neg.1	56.9969	0	0	0	0	19.4179	1.2715	14.3172	0	0	0	5.08599	0	0	0	1.05836	0	0	0	0	0	0	0	0	0	0	0	0	0	0	0	0	0	0	0	0	0	0	0	0	0	0	0	0	0	0	0	0	0
Neg.2	46.4248	0	0	0	0.946546	13.9872	5.76733	2.05452	0	0	0	16.1316	0	1.10797	0	0	0	0	0	0	3.60458	0	0	0.299006	0.636534	0	0	0	0	0	0	0	0	0	0	0	0	0	0	0	0	0	0	0	0	2.1334	2.4911	0	0
Neg.3	58.2376	0	11.567	0	0	3.37838	3.18933	5.30738	0	0	0	0	0	1.79947	0	0	0	0	1.31634	0	0	0	0	0	2.51015	0	0	0	0	0	0	0	4.50217	0	0	0	0	0	0	0	0	2.18107	0	0	0	0	0	0	0
Neg.4	85.5645	0	1.33736	0	0	7.70871	0	0	0	0	0	0	0	0	0	5.38943	0	0	0	0	0	0	0	0	0	0	0	0	0	0	0	0	0	0	0	0	0	0	0	0	0	0	0	0	0	0	0	0	0
Neg.5	56.0488	0	0	0	0	18.7435	0	9.76116	0	0	0	0	0	1.52302	0	0	0	0	2.97681	0	3.2018	0	0	0	0	0	0	0	0	0	0	0	0.700935	0	0	0	0	0	0	0	0	0	0	0	3.49602	0	0	0	0
Neg.6	11.058	0	2.12832	0	0	23.6891	0	14.8519	0	0	0	1.69648	0	4.24121	0.41641	0	0	0	0	0	1.98951	0	0	0.462677	0.740284	0	0	0	0	0	4.41086	10.4874	0	0.185071	0	0	0	0	0	0	0	0	0	0	0	0	0	0	0
Neg.7	32.686	4.22251	1.0721	0	4.24667	4.2972	1.15339	2.3661	0	0	2.23208	0	0.674458	0	0	0	0	0	0	0	0	0	1.3621	1.23907	6.36452	0	0	0	0	0	0	0	0	0	0	0	0	0	0	0	0	1.04574	0	0	0	0	0	0	0
Neg.8	51.2039	4.36573	2.6676	0	1.88189	5.1451	0	4.23267	0	0	1.07718	2.14168	0	0	0	0	0	0	0	0	0	0	1.04549	1.02649	0	0	0	0	0	0	0	0	0	0	0	0	1.15955	0	0	0	0	0	0	0	0	0	0	0.551261	1.17222
Neg.9	43.7668	2.59344	3.31642	0	4.31466	14.3236	0	0	0	1.97327	0.132657	0	0	1.29672	0	0	0.232149	0	0	0	0.732929	0	2.87202	0.298478	2.68298	0	0	0	0	0	0	0	0.487514	0	0	0.218884	0	0	0	1.35973	0	0.102809	0	0	0	0	0	1.42274	0.245415
H10	17.6911	27.4996	0	0	7.80379	2.31104	0	2.33612	0.494455	0	5.41572	0.908293	2.13368	0.560741	0	0	3.64213	0	0	0	0	0	0	0.433544	0.256185	1.97603	0.996077	0.729142	0	0.687938	0	0	0	0	1.65356	0.849173	1.33288	0	0.506996	0	0	0.492664	0	0	0	0	0	1.57294	0.275892
H11	9.95101	25.6596	0	0.729531	5.89048	1.80021	0	11.1337	0	0	3.20329	0	1.71099	0	0.425122	0.764521	2.61896	0	8.18929	0	1.37509	0	0.727782	0.316655	0.472358	1.03919	1.44157	0	0	0.605318	0	0	0	0	0	0	0.489853	0	0.587824	0	0.874738	0	0	0	0	0	0.377887	0.30091	0.409377
H12	9.39668	22.0683	0.281504	0.167845	5.99749	0.309258	0	8.87464	2.22824	0	2.31415	1.09165	2.32604	0	0.455957	0.473138	2.45556	0	6.35432	0	1.88198	0	1.05465	1.08769	0	0.451992	0.691205	0.898698	0	0.364766	0	0.296042	0	0	0	0	0.847155	0	0	1.26611	0	0	0	0	0.389876	0	0	0.269609	0.260358
H13	1.85851	2.49666	80.2395	0	0	0.297143	3.56571	0.627179	3.27953	1.88483	0.189689	0.185303	0	0	0.139251	0.18311	0	0.962698	0	0.350869	0.241223	0	0	0	0	0.138155	0	0	0	0.11184	0	0	0	0	0	0.519725	0	0	0.209425	0	0	0	0	0.508761	0	0	0.259863	0	0
H14	12.3258	30.2933	0.299539	0	3.51233	0.739184	0.259681	5.562	0.225862	0	3.10288	1.23197	3.22004	1.45904	0	0	1.51339	0	1.23439	0	0.257265	0	0	0.521777	0	0.556804	0.695703	1.28149	0	0.519361	0	0	0.545933	0	0	0.173926	0.721067	0	1.40711	0.43723	0.186004	0	0	0	0	0	0	0.33215	0.262096
H15	0.713131	1.25902	95.4741	0	0	0.207644	0.507366	0.17288	0	0.589109	0	0.138116	0.116506	0	0.137177	0	0	0	0	0	0.107111	0	0	0	0.376766	0	0	0	0	0	0	0	0	0	0	0	0	0	0	0	0	0	0	0	0	0	0	0	0
H17	14.3335	26.0724	0.371615	0.441186	1.60185	3.12224	0	2.21272	0.524333	0.223987	3.48877	1.9514	1.19969	0	0	0	1.95649	0.293559	5.26878	0	14.9053	0	0	0.217199	0	1.3032	0.240956	0.142537	0	0.49888	0	0.103509	0	0	0.269802	0.115387	0.522636	0	0.766986	0.191746	0.921401	0	0	0	0	0.605783	0.334284	0	0.459852
H20	13.7059	24.0549	2.07881	0	2.75785	2.42565	0	3.4673	0.386257	10.876	2.27024	0.252249	1.40652	0.453824	0	0	1.04391	0.541661	0.819811	0	0.702695	0	0	0.852468	3.42113	0.566435	0.33333	0.539408	0	0.791658	0	0.85472	0	0	0.271393	0.233105	0.266889	0	0.261258	0.171169	0.448193	0	0	0	0	0	0	1.27363	0
H21	25.1681	23.7665	0	0.659331	3.39272	4.54109	0	7.29194	1.11344	0	3.12636	0	2.12645	0	0	0	1.00428	0.964981	0.995546	0	0	0	0	0.209589	0	1.89066	0.192123	0.659331	0	0.812156	0	0	0.720461	0	1.36669	0.755393	0	0	0.384246	0	0	0	0	0	0	0	0	0	0
H22	1.03409	2.10476	94.9936	0	0	0.158569	0.181609	0.723724	0	0	0.146371	0	0.153148	0	0	0.138239	0.113844	0	0	0	0	0	0	0	0	0	0	0	0	0	0	0	0	0	0	0	0	0	0	0.126042	0	0	0	0	0	0	0	0	0
H23	4.25564	1.65242	2.47515	0	3.24498	1.74987	0	28.0675	0	0	0.348025	0.299301	0	0	0	0	0	0	2.37353	0	2.86633	0	1.34198	1.14291	2.58652	0	0.174012	0	4.22223	0	0	0.148955	0	1.64824	0	0.336888	0	0	0	0	0.360553	0.363338	0	0	0.221344	0.289556	0.693265	0.182365	0.288164
H25	11.0767	3.55619	1.9069	0	5.24229	2.41373	0	8.019	0	0	1.2077	0	1.5941	0	0	0	0	0	2.71482	0	0	0	3.76528	0.503488	0	0	0	0	7.24286	0	1.28966	0	0	6.57712	0	0.546978	0	0	0	0	0	3.87568	0	0	0	0	0.516869	0	0.680796
H26	12.6962	12.0966	11.2881	0	4.67432	3.23428	0	5.02127	0.203231	13.226	2.41991	0.554531	0.29904	0.574854	0.612597	0	1.67666	0	0.69389	0	0.660502	0	0	1.63456	4.90804	1.56198	0	0	0	0	0.294685	0	0.297589	0	0.278717	0.187263	0.288879	0	1.05245	0.705503	0.278717	0.207586	0	0	0	0.49211	0	0.248233	0.354203
H27	22.9903	19.7056	0	1.60921	5.07851	2.31576	0	6.11383	0	0	1.09587	0.749809	0	0.337414	0.448443	0	1.36119	0	0	0	0	0	1.14634	0.591196	2.23501	1.37129	0	0.552263	0	0.774322	0.82479	0	2.04611	0	0	0.183126	0.945913	0	0.795951	1.21123	0.526308	0	0	0	0	0	0	0	0
H28	14.352	2.43971	0.544399	0.40057	3.0204	1.90741	0	3.4734	0	0.795763	0.639837	0	0.681507	0	0.446273	0	0	0	0	0	0.189531	0	0.659999	2.79055	0	0	0	0.217759	10.0653	0	0	0	0	4.58774	0.18281	0	0	0	0	0	0	4.15087	0	0	10.2575	0.271527	0.196252	0	0
H3	17.3377	32.7669	0	0	5.0342	3.11171	0	7.83802	0	0	3.20102	0.676867	2.5218	0	0	0	2.19277	0	2.69572	0	0.533503	0	0.625162	0	0	0.460645	0.665116	0.972996	0	1.61696	0	0	0	0	0.380738	0.143364	1.79558	0	0	1.18922	0	0	0	0	0	1.17512	0.526452	0	0
H31	22.7415	1.58914	1.2481	0	4.2711	5.76156	0	0.435382	0	0	0	0	0.47892	0	0	0	0	0	0.967999	0	0.271388	0	1.1407	0	1.83006	0	0	0	10.8294	0	0	0	1.03766	5.58885	0	1.40483	0	0	0	0	0.461505	5.93281	0	0	0	0	0	0	0
H5	7.85368	31.1349	0.144829	0.240284	2.39297	1.26506	3.71069	1.01819	4.98014	2.95363	1.35174	0	1.08073	3.62402	5.02622	3.71508	0.57383	3.07871	0.726339	3.1599	0	0	0	0	0	0.623203	0.291852	0.802045	0	0	0	0	0	0	1.36271	1.61726	0	0	0.599065	0.373044	0.400474	0	0	0.330254	0	0.212855	0	0.571635	0.153606
H6	10.4823	21.3034	0.107251	0	4.30414	3.96263	5.88468	2.13655	1.81197	0.581412	3.36711	2.79134	0.970901	3.04818	2.92117	3.00866	2.35669	1.17976	1.60876	4.37188	0	0	0	0	0.536254	0.996303	0	0.524964	0	1.04711	0	0	0	0	0.519319	0.474161	0	0	0.747933	0	0.296351	0	0	1.46482	0	0	0.63786	0.276594	0
H7	10.6666	1.308	2.67567	1.1604	3.52359	4.41391	0.433383	13.6123	0	0	0.796106	0	1.15412	0.40983	0	0	0	0	4.31499	0	0.34545	0	3.72615	0	0	0	0	0	6.3029	0	0	0.423962	0.860485	5.68109	1.27817	0	0	0	0.171155	0	0	3.44194	0	0	0	0	0.331318	0.285782	0.34545
S35	10.0771	22.9771	1.32436	0.715871	7.47608	1.25277	0.212375	1.60594	0	4.89894	1.98773	1.85888	3.22619	0	0	0	0.658601	0	0.694395	0	0.350777	0	1.46992	0.687236	0	1.27902	3.75594	1.33152	0	1.37209	1.47708	0	0.46293	0	0	0	0	0	0.563152	0	0.505882	0	0	0	0	0	0	0.761209	0
S1	16.9833	34.9917	0.884549	0	5.4788	3.01422	0	0	0.468609	0	0.459155	0.575295	2.99801	0	0	0	1.38422	0	0	0	0.419992	0	1.07226	0	0	1.6192	0	2.00003	0	1.1938	0	0	0.573944	0	0.511823	0.436198	0.769761	0	0	0	0.303853	0	0	0	1.14114	0	0	0.835933	0
S76	5.78227	6.19206	0	0	0.302245	0.408653	0	0.264889	0	0	0.285265	12.4249	3.05528	0.184516	1.56669	0	0	0.436953	0	0	0	0	0	0	0	0	7.14633	0	0	0.125652	13.2727	15.1054	1.38557	0	0	0	0	0	0	0	0.342997	0	0	0	0	0.115464	0	0	1.18634
S62	18.942	32.5284	1.42264	0	5.54897	2.23639	0.181858	1.23042	0	0	3.02253	1.28106	2.00504	0.351055	0	0	0.265881	0	0	0	0	0	0	0	0.888572	0	0.413209	1.86347	0	0.492628	0	0	0	0	0	0	0.637654	0	0.756207	1.65168	0	0	0	0	0.681392	0.380981	0	0.56399	0.917347
S3	11.6892	18.1524	0	0	2.74006	2.22603	0	1.42448	0	0	0.97289	0	0.6302	14.3639	0	0	0.344142	0	7.29087	0	1.52323	0	0.871245	0	0	0	7.00626	0.175701	0	0.223619	4.96609	0	0.373183	0	0	0	0	0	0	0.701352	0	0	0	0	0	1.06582	0	0	0
S51	6.67881	2.98874	2.32985	0	1.54242	0.309482	0.430529	1.00207	0	0	0.132278	0.272044	0.150997	0.929693	0	0	0.314473	0	0.354406	0	0.263309	0	17.3722	0	0.208401	0.225872	5.14139	0	0	0	4.29406	0.552824	4.0295	0	0	3.67509	0.126039	0	0.255821	0	0.195922	0	0	0	0	0	0	0	0
S29	21.4526	16.0303	0	0	3.63286	4.33218	0	1.87942	0	0	0.547628	0.267387	1.32922	0	0	0	1.55547	0	3.85654	0	0	0	0	4.00823	0	0	0	0.604191	0.249389	0	0	0.537344	0	0	0	0	0	0.581052	0	0	0.344517	0	0	0	0	0.359943	4.28076	0.298239	0
S55	10.0696	20.0931	0.276167	0.482634	5.53123	6.49518	1.08757	1.48999	0.700938	1.17568	3.17592	1.25985	0.719349	0	0.401099	0.41688	1.53864	0	0.523402	0	0	0	1.64253	0	0	1.58599	0	1.73985	0	3.35477	0.394524	0	0.549703	0.98105	0.957378	0	1.65832	0	0	1.23223	1.06127	0	0	0	0	0	0.482634	0.282742	0
S83	22.4613	14.9694	0.164313	0	5.77312	2.9785	0	0.606393	0	1.16584	2.9811	0.375572	3.22497	0.397741	0	0	2.92242	0	1.3445	0	0.322105	0	1.04586	4.32038	0	1.34971	0.504675	1.42926	0	2.12824	1.36927	0	1.95741	0	0	0	0.723759	0	0.101717	0.878943	1.15149	0	0	0	0.382093	0.692461	0	0	0
S42	23.2943	13.2772	0	0	6.2476	2.79565	0	9.27126	0	0	1.74728	3.67995	2.41636	0	0	0	3.99531	0	0	0	9.26486	0	0	0	0	0	1.21031	1.54912	0	0.605157	0	0.592372	1.25293	0	0	0.79267	0	0	0	1.01428	1.3339	0	0	0	0	0	0	0.479437	0
S30	7.48562	7.53883	29.4739	0.20566	1.95838	0.25682	16.0302	0	5.24792	7.28303	1.29433	0	0	0.247611	3.19438	2.2991	0.78683	1.40893	0.222031	2.04023	0.630282	0	0.492152	0	0.130968	0	0	0.184173	0	0.281376	0	0	0	0	1.60742	0.34686	0.421552	0	0.185197	0.274214	0.326396	0	0	1.39869	0	0	0	0	0.23124
S21	5.41191	7.4564	29.4283	0.290997	0.955674	0.482132	13.5555	0	5.24225	10.7937	0.772056	0	0.355425	0.885878	5.26587	3.29332	0.410188	1.41096	0.268448	3.54888	0.296366	0	0.238382	0	0	0.151405	0	0.391934	0	0.43918	0.333949	0	0	0	0.704407	0.138519	0	0	0.234086	0	0	0	0	1.69444	0	0	0.353277	0	0
S11	9.82314	11.2891	0.470286	0	0.720056	0.83819	16.8223	3.71616	6.76627	5.58718	1.55937	1.19372	1.47724	5.63669	5.40267	6.71452	0.518665	2.52695	0.330776	3.21437	0.571544	0	0.367904	0	0	0.142886	0.235143	0	0	0.353277	0	0	0.243019	0	0.83369	0.699804	0.921446	0	0	0.148512	0.573794	0	0	0.57492	0	0.148512	0.477037	0	0.146261
S61	7.70033	9.56859	0	0.205508	1.96011	0.496645	11.1239	0.781554	9.46583	11.9802	1.16766	0.426585	0.300478	2.19209	5.47866	4.93531	0.719279	8.0771	0.5091	1.40742	0	0	0.107425	0.121437	0.14479	0.325388	0.865626	0.737961	0	0.202394	0	0	0.5091	0	1.87915	1.01509	0	0	0.443711	0.202394	0	0	0	1.13652	0	0.495088	0	0	0.210179
S80	6.8026	8.82564	0.113609	0	1.66228	0.793271	6.03524	4.39289	18.7475	15.8654	0.914853	1.51678	1.00853	3.65941	3.42223	4.22746	0.338834	3.71323	1.47692	2.98573	0.332855	0	0.181376	0	0	0.103643	0	0	0	0.181376	0.326876	0	0	0	0.863031	1.03046	0	0	0.137527	0.147493	0.121582	0.253129	0	1.11417	0	0	0	0	0
S53	9.27797	14.1283	0	0	1.90066	1.7437	11.8329	2.41818	9.95866	5.69888	1.76079	0.927797	0.460013	3.8666	5.88226	5.76104	1.53856	4.59236	0	5.91645	0.548597	0	0	0	0.845429	0.683803	0.419607	0.433593	0	0.441364	0	0	0	0	0	1.14382	0	0	0	0	0	0	0	1.69086	0	0	0	0.186492	0.424269
S39	3.75997	2.19237	0.198573	0	0.518227	1.07036	18.2316	0.314811	7.99458	8.26741	0.16467	0	0	8.60321	14.4635	6.35433	0.245391	7.33589	0	9.78012	0	0	0	0	0	0	0.158213	0	0	0.16467	0	0	0.143683	0	0.828194	1.10587	0	0	0.408447	0	0.163056	0	0	2.2844	0	0	0	0	0
S17	4.93431	4.08243	0	0.159978	0.336953	0.42694	17.0776	0.475933	9.46567	11.2974	0	0	0	6.4271	12.5592	11.9873	0.529926	6.33811	0.14198	4.60735	0.373948	0	0	0	0	0.293959	0	0	0	0	0	0	0.149979	0	1.70676	2.1657	0	0	0	0	0.150979	0	0	1.98372	0.134981	0	0	0	0
S50	4.13973	2.97287	0	0	0.958751	0.428589	20.8398	0.436021	6.14889	4.47789	0.157315	7.6279	0.395144	2.63099	4.25492	3.43243	0	5.44407	0.252694	4.22148	2.39812	0	0	0.244023	0	0	0	0.109005	0	0	0.293571	0.137495	0	0	0.324539	0.211817	0.257649	0	0	0	0	0	0	0.527685	0	0	0.626781	0.128824	0.58962
S58	8.61045	18.4151	0.35387	0.38845	2.98888	1.77396	13.19	0.653565	0	3.62515	2.43098	0	0.916374	5.57086	6.32701	2.82059	1.13423	1.98029	0.22016	5.40488	0	0	0	0	0.425336	1.06737	0	0.337733	0	0.846061	0	0.534839	1.24143	0	0.478359	0.496801	0	0	0.719267	0	0.239756	0	0	0.823007	0	0	0	0.595931	0.506023
S12	11.2435	12.0728	0.226875	0.216963	0.694942	0.87556	7.0981	3.39541	23.1633	9.28424	0.7434	0.419608	0.969174	2.63659	1.12116	1.92073	0.484587	4.19278	0.469168	2.4747	0.349123	0	0.424013	0	0.209253	0.496702	0.208152	0.603531	0	0.182821	0	0	0	0	1.47248	1.72689	0.186125	0	0	0.203747	0.61124	0	0	0.243395	0	0	0.359035	0	0.169605
S14	6.96453	8.92865	0.306865	0	1.89387	0	13.5778	0.911351	16.835	8.9684	1.65818	1.45206	0.226451	2.46971	2.68507	3.36442	0.569363	5.51062	0	0.856818	0	0.124779	0	0	0.174691	0	0	0.147887	0.535165	0.598016	0	0	0	3.21469	0.333669	0.423325	0	0	0	0	0	0.287455	0	0.970506	0	0	0.412234	0	0.179313
S60	6.36047	16.6492	0.13913	0.30746	2.66236	0.876003	17.3534	1.20064	11.8604	5.97056	1.06838	4.13611	1.79666	2.40815	0.999674	2.6469	0.714543	1.98561	0.565108	0.846803	0.242189	0	0.199248	0.50499	0.135695	0.374448	0	0.467201	0	1.15426	0	0	0.218142	0.113365	0.494684	0.462048	0.137412	0	0.573696	0.230165	0.539343	0	0	0.678473	0.146	0	0.147718	0.10993	0.293719
S56	24.7052	22.5905	0.651141	0.624743	4.62545	4.14149	0	1.89476	0	0	2.45204	0.683405	2.82748	0	0	1.39027	0.40183	0	0	0	0.595413	0	0	0	1.10283	0.618877	1.01484	1.52813	0	0	0	0	0	0	0	0	0.571948	0	0	1.12923	0.569015	0	0	0	0	0	0.624743	0	0.624743
S6	9.54222	13.1065	0	0	3.0982	1.5028	9.24427	0.394573	14.4069	6.15111	0.888795	0	0.914966	1.45952	2.45702	2.79422	1.18774	3.82997	0.375448	2.93916	0.385514	0	0	0	0	0.469058	0.315054	0.273785	0	1.52293	0	0	0.412691	0	0.77606	0.952208	0.162057	0	0.143938	0.433829	0.236542	0.179168	0	1.52696	0	0.401619	0	0	0
S66	7.27423	9.69036	0	0	0.867948	2.43163	17.3262	0.161879	18.1907	8.27823	0.680237	0	0.556244	1.06083	1.12799	2.29386	0.334091	5.30068	0	3.01715	0	0	0	0	0.175656	0.285872	0.40642	0.933388	0	0.160157	0.694014	0	0	0	1.17621	1.31053	0.123993	0	0.153269	0.54419	0.57691	0	0	0.838672	0	0.43914	0	0.378866	0
S63	6.7918	7.23649	0	0.401042	1.66146	2.9628	21.4626	0.342386	15.9503	8.01266	0.151414	1.45685	0.866197	2.03658	3.0501	2.41035	0.585194	5.50273	0	3.38567	0	0	0	0	0	0	0.175967	0.357391	0	0	0	0	0.364212	0.278274	0.597471	0.525174	0	0	0.227803	0	0.162327	0	0	1.10082	0	0.383309	0.40377	0.196429	0.105035
S44	18.3772	25.4145	5.50553	0.637937	4.25624	3.02688	0	0	0	0	6.51228	0.770841	2.12314	0.790776	0	0.531614	1.28584	0	0	0	0	0	0	0.591421	2.12978	0.853906	0	0	0	0.554873	0	0.800744	1.60149	0	0	0	2.2062	0	0.26913	0.196033	0.55155	0	0	0	0	0	0	0	2.7644
S86	18.879	30.8812	0.493524	0.565351	5.19706	1.42496	0	4.0849	0	0	4.06636	0	2.26604	0	0	0	2.20348	1.81886	0.586204	0	0	0	3.50564	0.658032	0.641813	0	1.10753	0	0	0.250237	0	0	0	0	0	0	0	0	1.58252	0	0.509743	0	0	0	0.509743	0	0.407794	0	0
S57	9.8685	28.3801	1.36101	1.40217	3.28143	4.01279	0	2.88184	1.60318	1.55474	4.86765	3.55508	4.53346	1.00259	0	0	2.4314	0	0	0	0	0	0	0.910566	2.43383	1.41186	0	0	0	0	0.84518	0	0	0	0.748311	0	1.10673	0	1.94948	0	0	0	0	0	0.54973	0	0	1.48209	0
S16	25.7287	25.7513	0	0	5.60119	3.28238	0	1.16287	0	0	3.13507	0	1.558	0.388201	0	0	1.26512	0	1.36737	0	1.40376	0	0.51818	0	0	1.92021	0	4.52671	0	0	0	0	0	0	0.984368	0	0	0	1.29285	0	0	0	0	0	0.374337	0.551107	1.06582	0	0.23916
S8	19.5655	30.5515	0	0	7.94998	1.65274	0	0.668428	0	0.118592	3.92755	0	2.42682	0	0	0	1.61824	0	0.407525	0	0	0	0	0.247965	0.334214	0.190825	0.663037	0.624225	0	0.907768	0	0.444181	0	0	0.45065	0.106733	0.461431	0	0.225325	0.340682	0.743895	0	0	0.913158	0.413994	0	0	0	0.236106
S5	10.9664	41.3677	0.223092	0	4.43301	0.87264	0.541796	0.816488	0	0	3.76981	0.362715	3.0899	0	0	0.936381	4.01111	0	1.37498	0	0.356644	0	0.385479	0	0	0.978875	0	2.07005	0	1.12153	0	0	0	0	0.526619	0.566078	1.2308	0	0.227645	0.359679	1.01378	0	0	0	0	0	0	0.684453	1.42961
S7	18.227	22.6363	0.172914	0	5.89904	5.71061	1.32346	3.84624	0	0	2.46514	1.86437	2.8287	0.443371	0	0	1.04192	0.532045	1.78678	0	1.64934	0	0	0.631803	3.05704	0.277107	0.434503	0.421202	0	0	0	0.933295	0.423419	0	0.418985	0	0.141879	0	0.461105	0.682791	2.10823	0	0	0	0	0	0	0	0
S15	29.6412	19.3668	3.63415	0	4.48018	11.2424	0.74003	2.65811	0	0	1.00804	0	1.89408	0.624025	0	0	0.438018	0.808032	0	0	0	0	0	0.838034	0	1.05204	0	0	0	0	0	0	0.480019	0	0.514021	0	0	0	1.58806	0	0	0	0	0	0	1.73607	0	1.15605	0
S34	11.8349	29.0171	0.446099	0	1.80803	4.10943	0	3.38562	0	0.847883	2.46684	5.42704	0.330881	1.32057	0	0	0.644037	0	1.88189	0	0.676534	0	1.39738	0	0	0.525865	0	0.174304	0	1.46533	0.304293	0.525865	0.664717	0	0	0	0.726757	0	0	0.50223	0.434282	0	0	0	0.703123	0.369287	0	0.649945	0
S81	4.95112	11.5478	41.3164	0	1.78639	1.0031	9.9071	1.05532	5.5231	6.06473	0.73107	0.225879	0.759002	0.69221	1.12818	1.15125	0.403182	0.990953	0.185804	2.64983	0	0	0	0	0	0.265954	0	0	0	0.382537	0	0	0.519764	0	0.308458	0.170016	0	0	0.21252	0	0.25381	0	0	0.435971	0	0.468759	0	0	0.116583
S18	14.9335	24.5083	0.896995	0	5.79866	3.37249	0.427079	0	0	0	7.01499	1.26176	1.59408	0	0	0	4.30454	0	0	0	2.42357	0	0	0.372558	0	1.34874	0.219381	1.74726	0	0.464724	0	0.208996	0.343999	0	0.327124	0.37775	1.14104	0	1.6486	1.35004	0.401116	0	0	0	0	0	0	0.772376	0
S4	0.129415	0	99.8706	0	0	0	0	0	0	0	0	0	0	0	0	0	0	0	0	0	0	0	0	0	0	0	0	0	0	0	0	0	0	0	0	0	0	0	0	0	0	0	0	0	0	0	0	0	0
S59	0	0	100	0	0	0	0	0	0	0	0	0	0	0	0	0	0	0	0	0	0	0	0	0	0	0	0	0	0	0	0	0	0	0	0	0	0	0	0	0	0	0	0	0	0	0	0	0	0
S19	18.6216	25.8548	2.01369	1.0147	2.94983	6.94579	0	2.5839	0.933887	0	5.26209	0	1.68145	0.29184	0	0	1.13144	0	0	0	0.691436	0	1.19879	1.50185	0.754293	1.75328	0	0.567965	0.601639	0	0	0	0	0	0	0	0	0	1.05511	1.42777	0.774498	0	0	0	0.906948	0	0	0	0.392861
S33	6.69991	9.7219	0.518724	0	1.44462	0.423904	0	0.693863	0.452908	0	1.21705	22.642	1.0988	0	0	0	0.316812	0	0	0	0.266613	0	0	4.8827	0	0	0.151713	0.116016	0	0.268844	0	0	0	0	0.339123	0	0.227569	0	0.349163	0	0	0	0	0	0	0	0	0.165099	0
S43	14.4799	30.6813	1.49477	0	5.98952	4.43219	0.981312	1.59903	0.599474	0.762374	3.52516	0.728491	1.89355	1.0595	0	0	3.91352	0	1.51693	0	0.721975	0	0	0	0	2.32231	0.93179	0.725884	0	1.79972	0.444392	0	0.577319	0	0	0	1.2185	0	0.117288	0.2033	0	0	0	0	0	0	0.183752	0.692001	0.715459
S41	18.1874	26.7732	1.90389	0	4.03379	6.8257	0	5.71168	1.6505	0	1.96781	0	0.97934	0	2.44493	0	1.55462	0.798996	0	0	2.32165	0	0	0.904006	1.05239	0.506791	0.520489	0.965643	0	1.09577	0	0	0.166648	0	0	0	0.890309	0	0.431458	0	0.73051	0	0	0	0	0	0	0	0
S38	8.38988	29.138	1.22113	0.562183	5.14906	0.570757	0	3.2298	0.788771	0	2.59168	3.66093	0.774073	1.04965	0	0	1.33626	0	1.75514	0	0.368665	0	0.529113	17.3971	0	0.27558	0	0.198418	0.481346	1.08517	0.557284	0.238836	0.865933	0	0.192294	0	0	0	1.3583	0.552385	0.116356	0	0	0	0	0	0	0.263332	0
S9	15.0957	27.0013	4.4932	0.481522	6.25978	5.9799	1.18876	2.39557	5.59769	0	0.990129	1.57999	1.94715	0.472493	0	0	2.0555	0	0	0	0	0	2.16083	0	0	0	1.11352	0.499579	0	1.28205	0	0	0.969062	0	0.12339	0.887805	0.535693	0	0	0	0	0	0	0	0	0.944986	0	0.300951	0
S45	18.7085	22.8158	0	0.383365	2.89885	5.57269	0	1.96544	1.15843	0.145845	2.63216	0	3.1836	0	0.201406	0	2.14879	0	0.563936	0	0.565325	0	0	0	1.11815	0	0.61394	2.07101	0	1.56541	0	0	1.07926	0	1.63347	0	1.36122	0	0.39031	0.677834	1.58069	0	0	0	0	1.07509	0	0.89313	0.705614
S13	15.3931	30.5763	0.615773	0.840599	5.96288	2.71415	0	0.999226	0	0.52959	4.11931	0.417177	2.86028	0	0	0	1.33397	0.420924	1.11663	0	0	0	0	0	0.811871	1.43888	0.51585	0.353476	0	0	0	0	0	0	0	0.388449	1.28775	0	0.588294	1.95099	0.207339	0	0	0	0	1.22405	0	0	0
S79	16.9342	29.1202	0	0	6.3232	5.70587	0	1.93312	1.38987	0	5.1344	0	2.58396	0.483279	0	0	0.770777	0	2.08128	0	0	0	0	0.142867	0	1.2664	0	0.709045	0	0	0	0	0	0	0	0.453295	0.631438	0	0.432129	0	0.892479	0	0	0	0.516791	0	0	0	0.361578
S37	23.3964	27.6884	0.975636	0.339586	2.43235	4.3998	0.774849	0.163055	0	0.832794	4.34455	0	1.6063	0	0	0	1.1872	0	2.02269	0	0.382708	0	0	0	0	1.69254	0.439306	0.844922	0	0	0	0	0	0	0	0	0.939252	0	0.169793	2.0995	1.42842	0	0	0	0	1.59417	0	0	0.58619
S74	17.2133	29.4571	0.392817	0.486345	3.98221	4.15264	0	4.03833	0	0	3.48339	0	2.98042	0	0	0	1.57335	0.802261	0.488423	0	0	0	0	0	0.369955	1.06622	1.10779	1.12233	0	2.10334	0	0.10392	0.251486	0	0.378268	0.359563	0.459326	0	1.18053	0.879162	0.411523	0	0	0	0	0	0.332544	0.2598	0
[truncated: 714 more columns]

## Sheet: taxa | OTU
specimen_ID	OTU_2855	OTU_5389	OTU_5101	OTU_3885	OTU_5450	OTU_484	OTU_1404	OTU_2875	OTU_1882	OTU_6182	OTU_4808	OTU_4468	OTU_3822	OTU_5056	OTU_3310	OTU_1284	OTU_1806	OTU_407	OTU_3974	OTU_3576	OTU_3019	OTU_4150	OTU_933	OTU_4876	OTU_3469	OTU_3508	OTU_450	OTU_5459	OTU_4213	OTU_6151	OTU_3298	OTU_5119	OTU_5888	OTU_236	OTU_5358	OTU_6005	OTU_2319	OTU_2584	OTU_2112	OTU_3953	OTU_1938	OTU_763	OTU_3766	OTU_4764	OTU_6201	OTU_1248	OTU_5176	OTU_3814	OTU_4559
control.1	0.103525	0	0	99.4709	0	0	0.131813	0.293721	0	0	0	0	0	0	0	0	0	0	0	0	0	0	0	0	0	0	0	0	0	0	0	0	0	0	0	0	0	0	0	0	0	0	0	0	0	0	0	0	0
control.2	0.415072	0	0	93.3732	0	0	0.531867	0	0	0	0	0	0	0	0	0	0	0	0	0	0	0	0	0	0	0	0	0	0	0	0	0	1.33416	0	0	0	0	0	0	0	0	0	0	0	0	0	0	1.09698	0
control.3	0.291443	0	0	99.7086	0	0	0	0	0	0	0	0	0	0	0	0	0	0	0	0	0	0	0	0	0	0	0	0	0	0	0	0	0	0	0	0	0	0	0	0	0	0	0	0	0	0	0	0	0
control.4	1.24098	0	0	97.5088	0	0.223683	0.69403	0	0	0	0	0	0	0	0	0	0	0	0	0	0	0	0	0	0	0	0	0	0	0	0	0	0.223683	0	0	0	0	0	0	0	0	0	0	0	0	0	0	0	0
DNAfreewater1	77.5302	0	0	0	0	19.4522	0	0	0	0	0	0	0	0	0	0	0	0	0	0	0	0	0	0	0	0	0	0	0	0	0	0	0	0	0	0	0	0	0	0	0	0	0	0	0	0	0	0	0
DNAfreewater2	59.9906	0	0	0	0	4.74011	0	0	0	0	0	0	0	0	0	0	0	0	0	0	0	0	0	0	0	0	0	0	0	0	0	0	0	0	0	0	3.17963	0	0	0	0	0	0	0	0	0	0	0	0
geneblock1	0	0	0	0	0	0	0	0	0	0	0	0	0	0	0	16.5925	0	12.2941	0	0	0	0	0	0	0	0	0	0	0	0	0	0	0	0	19.8028	0	0	0	0	0	0	15.0184	0	0	0	0	0	0	0
geneblock2	0	0	0	0	0	0	0	0	0	0	0	0	0	0	0	54.5455	0	45.4545	0	0	0	0	0	0	0	0	0	0	0	0	0	0	0	0	0	0	0	0	0	0	0	0	0	0	0	0	0	0	0
Neg.1	56.9969	0	0	0	0	17.2791	11.1642	0	0	0	0	0	0	0	0	0	0	0	0	0	0	0	0	0	0	0	0	0	0	0	0	0	0	0	0	0	0	0	0	0	0	0	0	0	0	0	2.13876	0	0
Neg.2	46.4248	0	0	0	0	12.3876	2.05452	0	0	0	0	0	0	0	0	0	0	0	0	0	0	0	0	0	0	0	0	0	2.4214	0	0	0	0	0	0	0	2.1334	0	0	0	0	0	0	0	0	0	1.59959	0	0
Neg.3	58.2376	0	11.567	0	0	3.37838	3.71096	0	0	0	0	0	0	0	0	0	0	0	0	0	0	0	0	0	2.51015	0	0	0	0	0	0	0	0.444616	0	0	0	0	0	0	0	0	0	0	0	0	0	0	0	0
Neg.4	85.5645	0	1.33736	0	0	7.70871	0	0	0	0	0	0	0	0	0	0	0	0	0	0	0	0	0	0	0	0	0	0	0	0	0	0	0	0	0	0	0	0	0	0	0	0	0	0	0	0	0	0	0
Neg.5	56.0488	0	0	0	0	18.7435	6.5334	0	0	0	0	0	0	0	0	0	0	0	0	0	0	0	0	0	0	0	0	0	0	0	0	0	0	0	0	0	0	0	0	0	0	0	0	0	0	0	0	0	0
Neg.6	11.058	0	0	0	0	23.6891	14.8519	0	0	0	0	0	0	0	0	0	0	0	0	0	0	0	0	0	0	0	0	0	0	0	0	0	0	0	0	0	0	0	0	0	0	0	0	0	0	0	0	0	0
Neg.7	31.9917	0	0.162573	0	0	4.2972	2.3661	0	0	0	0	0	0	0	0	0	0	0	0	0	0	0	0	0	4.62015	0	0	0	0	0	0	0	1.04574	0	0	0	0	0	0	0	0	0	0	0	0	0	0	0	0
Neg.8	50.1394	0	0	0	0	5.1451	4.23267	0	0	0	0	0	0	0	0	0	0	0	0	0	0	0	0	0	0	0	0	0	0	0	0	0	0	0	0	0	0	0	0	0	0	0	0	0	0	0	0	0	0
Neg.9	41.966	0	0	0	0	14.3236	0	1.97327	0	0	0	0	0	0	0	0	0	0	0	0	0	0	0	0	0	0	0	0	0	0	0	0	0	0	0	0	0	0	0	0	0	0	0	0	0	0	0	0	1.29672
H10	12.6212	15.0773	0	0	6.42613	2.31104	1.86316	0	0.494455	0	0	0	0	0	1.84525	0	0	0	0	0	1.57294	1.62669	1.6661	0.687938	0.256185	0	0	0.775722	0	1.60519	0	0.39234	0	0	0	0	0	0	0.91725	0	0	0	0	0	0	0.79722	0	0	0
H11	8.41672	10.9255	0	0	8.72288	1.01645	11.1337	0	0	0	0	0	0.764521	0	1.20539	0	0	0	1.81596	0	0.26767	1.14591	0.73303	0.437369	0	0	0	0	0.694542	0.589573	0	0.493352	0	0	0	5.46711	0	1.39608	0.222183	0.874738	0.727782	0	0	0	0	0	0.783765	0	0
H12	7.44201	13.6391	0.281504	0	4.46177	0.309258	5.5521	0	1.57933	0	0	0	0.473138	0	2.32604	0	0	0	0.235247	0	0.227318	1.46831	0.359479	0.364766	0	0	0	0.31058	0	0.154629	0.648913	0.451992	0	0	0	0	0	0	0.223353	0	1.05465	0	0	0	0	0	0	0	0
H13	1.74558	1.69733	76.8426	0	0.799325	0.297143	0.627179	1.88483	1.03507	1.3662	2.19951	0.139251	0.18311	0.962698	0	0	0.350869	0	0	1.85632	0	0	0.189689	0.11184	0	0	3.39686	0	0	0	0.388149	0.138155	0	0	0	0	0	0	0	0	0	0	0	0	0.394728	0	0	0	0
H14	8.92577	17.1522	0.299539	0	7.80612	0.739184	5.562	0	0	0	0	0	0	0	1.95425	0	0	0	1.04959	0.225862	1.21627	0.612363	0.286253	0.519361	0	0	0	0.170302	0.257265	1.28633	0	0.556804	0	0	0	0	0	1.06892	0.635312	0	0	0	0	0	0	0.535063	0	0	0
H15	0.713131	0.828698	91.7713	0	0.430322	0.207644	0.17288	0.589109	0	0.186974	0.320392	0.137177	0	0	0.116506	0	0	0	0	0	0	0	0	0	0.376766	0	3.70283	0	0.107111	0	0	0	0	0	0	0	0	0	0	0	0	0	0	0	0	0	0	0	0
H17	13.1558	14.2961	0.371615	0	5.39605	3.12224	2.02437	0.223987	0.524333	0	0	0	0	0	1.19969	0	0	0	0.982488	0	1.72572	0.880676	0.683839	0.49888	0	0	0	0.582027	7.87178	0.147628	0	0.677052	0	0	0	0	0.605783	0	0.339374	0.407249	0	0	0	0	0	0	0	0	0
H20	10.7307	12.814	2.07881	0	5.24431	1.90764	2.55966	10.7442	0.386257	0	0	0	0	0	1.13512	0	0	0	1.0135	0	0.509003	0	0.818684	0.558552	3.05965	0	0	0	0.48085	1.43579	0	0.566435	0	0	0	0.240988	0	0.345717	0.639632	0	0	0	0	0	0	0.252249	0.518012	0	0
H21	20.6139	6.2178	0	0	13.7193	4.54109	7.29194	0	1.11344	0	0	0	0	0	0.414811	0	0	0	0	0	0	0	0.943149	0	0	0	0	0.816523	0	1.76404	0	1.89066	0	0	0	0	0	0	0.510872	0	0	0	0.790324	0.209589	0	0.777225	0	0	0
H22	1.03409	1.26177	91.2584	0	0.607169	0.158569	0.723724	0	0	0	0.181609	0	0	0	0.153148	0	0	0	0.119265	0	0.116555	0.113844	0.146371	0	0	0	3.73518	0	0	0	0	0	0	0	0	0	0	0	0	0	0	0	0	0	0	0	0	0	0
H23	3.48721	0	0.554055	0	0	1.74987	27.1765	0	0	0	0	0	0	0	0	0	0	0	0	0	0	0	0	0	2.45009	0	0	0	2.21622	0	0	0	0.178189	0	0	1.4979	0	0	0	0	0	0	0	0	0	0	0	0.783751	0
H25	10.1551	0	0	0	0	2.41373	6.97188	0	0	0	0	0	0	0	0	0	0	0	0	0	0	0	0	0	0	0	0	0	0	0	0	0	3.87568	0	0	1.90522	0	0	0	0	0	0	0	0	0	0	0	2.52915	0
H26	10.028	6.6776	10.9251	0	2.40539	2.99331	4.90368	13.226	0	0	0	0	0	0	0.29904	0	0	0	0.326622	0	0.579209	0.251136	0.839055	0	4.90804	0	0	0.284524	0.555983	0.496465	0	0.486304	0.207586	0	0	0	0.49211	0.278717	0.240974	0	0	0	0	0	0	0.853572	0.240974	0	0
H27	20.8735	8.0864	0	0	5.9134	1.91778	6.11383	0	0	0	0	0	0	0	0	0	0	0	1.32659	0	0	1.08866	0	0.774322	0.614267	0.337414	0	0	0	0	0	0.650315	0	0	0	0	0	0.429698	0	0.526308	1.14634	0	0	0	0	0	0.397976	0	0
H28	13.8748	0	0.181466	0	0	1.90741	3.08761	0.795763	0	0	0	0	0	0	0	0	0	0	0	0	0	0	0	0	0	0	0	0	0	0	0	0	3.88203	0	0	0	0	0	0	0	0	0	0	0.149206	0	0	0	2.20717	0
H3	13.2342	18.407	0	0	7.6312	3.11171	7.83802	0	0	0	0	0	0	0	1.72507	0	0	0	0.683917	0	0.30318	0.90954	1.49475	0.547604	0	0	0	0.526452	0.533503	0.681567	0	0.30553	0	0	0	0.498249	0	1.68042	0	0	0	0	0	0	0	0.582857	0	0	0
H31	22.3888	0	0.172702	0	0	5.76156	0.435382	0	0	0	0	0	0	0	0	0	0	0	0	0	0	0	0	0	0	0	0	0	0	0	0	0	5.50033	0	0	0	0	0	0	0	0	0	0	0	0	0	0	4.2203	0
H5	6.28909	16.9187	0	0	6.85633	1.26506	1.01819	2.95363	3.76446	1.23434	2.47636	5.02622	3.71508	3.07871	0.828378	0	3.1599	0	0.454236	0.833864	0.747186	0	0.171161	0	0	0.837155	0	0.559566	0	0	0.381822	0.434487	0	1.93325	0	0.487152	0.212855	0.484958	0.13276	0.400474	0	0	0	0	0.330254	0.266617	0	0	0.649536
H6	9.51709	8.66755	0.107251	0	7.96195	3.96263	1.3491	0.581412	1.2108	4.16867	1.28419	2.92117	3.00866	1.17976	0.412069	0	4.37188	0	1.65392	0.601168	0.468516	1.15718	0	1.04711	0	2.07728	0	0.773334	0	0.651971	0	0.674551	0	0.606813	0	0.911631	0	0.640682	0	0.296351	0	0	0	0	0.858006	0	0	0	0.364088
H7	10.6666	0	0.356442	0.75685	0	4.41391	11.2428	0	0	0	0.433383	0	0	0	0	0	0	0	0	0	0	0	0	0	0	0	0	0	0	0	0	0	3.44194	0	0	0.709743	0	0	0	0	0	0	0.634372	0	0	0	0	2.40088	0
S35	8.98895	10.812	0.491565	0	5.63629	1.25277	1.60594	4.89894	0	0	0	0	0	0	3.22619	0	0	0	0.121698	0	0	0	0	0.997447	0	0	0	0.555993	0	0	0	0.591787	0	0	0	0	0	0.57031	0	0	1.46992	0	0	0.587014	0	0	0	0	0
S1	15.6356	18.3851	0.884549	0	7.05749	3.01422	0	0	0	0	0	0	0	0	2.30388	0	0	0	2.39436	0	1.83797	0	0	1.1938	0	0	0	0	0	0.333563	0	0	0	0	0	0	0	0.318708	0.367324	0	1.07226	0	0	0	0	0	0	0	0
S76	5.5004	2.21533	0	0	1.1603	0.408653	0.264889	0	0	0	0	0	0	0	0	0	0	0	0.526381	0	0.193572	0	0	0	0	0	0	0	0	0	0	0	0	0	0	0	0.115464	0	0	0	0	0	0	0	0	0	0	0	0
S62	15.7675	15.1264	1.42264	0	9.17347	1.88534	1.23042	0	0	0	0.181858	0	0	0	1.87498	0	0	0	2.85103	0	0	0.265881	0.597369	0.492628	0.888572	0	0	0.216388	0	0.695204	0	0	0	0	0	0	0.380981	0.353357	0	0	0	0	0	0	0	0.721677	0.351055	0	0
S3	11.544	6.8625	0	0	4.99368	2.05904	1.42448	0	0	0	0	0	0	0	0.6302	0	0	0	0	0	0.620036	0	0	0.223619	0	0	0	0.792833	1.52323	0	0	0	0	0	0	0	1.06582	0.898834	0.344142	0	0	0	0	0	0	0	0	0	0
S51	5.51826	0.962138	0	0	0.932189	0.309482	1.00207	0	0	0	0	0	0	0	0.150997	0	0	0	0.119799	0	0	0.126039	0	0	0	0	0	0	0.263309	0	0	0	0	0	0	0	0	0	0.188434	0.195922	0	0	0	0	0	0	0	0	0
S29	18.28	7.33256	0	0	3.63286	4.33218	1.87942	0	0	0	0	0	0	0	1.19553	0	0	0	1.01041	0	0.52706	0.887003	0	0	0	0	0	0.167117	0	0.131122	0	0	0	0	0	0	0.359943	0.984702	0.298239	0.344517	0	0.581052	0	0	0	0	0	0	0
S55	10.0696	8.63613	0	0	5.41155	4.79084	1.48999	1.17568	0	0	0	0	0	0	0.719349	0	0	0	0	0	1.07837	1.0639	1.10993	2.89318	0	0	0	1.04549	0	0	0	0.836391	0	0	0	0	0	1.23881	0	0.775897	1.64253	0	0	0	0	0	1.70434	0	0
S83	21.4337	5.44449	0.164313	0	4.91765	2.9785	0.606393	1.16584	0	0	0	0	0	0	2.67204	0	0	0	0.212563	0	1.03413	1.07325	1.07195	0.885464	0	0	0	0.825476	0	0.361227	0	1.12541	0	0	0	0.166921	0.692461	1.27408	0.32993	0.833301	0	0	0	0	0	0.380788	0	0	0
S42	22.7445	3.61176	0	0	4.87108	2.79565	7.52823	0	0	0	0	0	0	0	1.40848	0	0	0	0.66482	0	0	1.08672	1.15278	0	0	0	0	1.38078	1.69827	0	0	0	0	0	0	0	0	0	1.24867	1.1336	0	0	0	0	0	0	0	0	0
S30	6.37138	2.41779	28.1652	0	2.23873	0.25682	0	7.28303	4.03135	10.2697	5.45767	3.19438	2.2991	1.40893	0	0	2.04023	0	0.364254	0.372439	0.580146	0.43997	0	0.281376	0.130968	0	1.30865	0.717253	0.182127	0.191336	0.844128	0	0	0.247611	0	0	0	0	0.34686	0.326396	0.492152	0	1.60742	0	1.11016	0	0	0	0
S21	5.13057	4.10618	28.0109	0	2.34194	0.482132	0	10.7937	4.10081	8.06524	5.15742	5.26587	3.29332	1.09634	0.355425	0	3.54888	0	0	0.702259	0	0.286702	0.197578	0.178249	0	0.633537	1.29177	0.223349	0	0.146036	0.43918	0.151405	0	0.252341	0	0	0	0.348982	0	0	0.238382	0	0.704407	0	0.329654	0	0	0	0
S11	8.81393	4.75799	0.321775	0	3.33251	0.83819	3.71616	5.58718	4.96839	9.58124	7.0903	5.40267	6.71452	2.52695	0.814563	0	3.21437	0	0.281272	0.765059	0.19239	0.518665	0.621048	0.353277	0	2.28055	0	0.169888	0.571544	0.472537	0.623298	0	0	2.67771	0	0.330776	0	0	0	0.428658	0.367904	0	0.83369	0	0.411782	0	0	0	0.181139
S61	7.21614	5.62034	0	0	2.27616	0.496645	0.781554	11.9802	4.99603	4.88861	6.23531	5.47866	4.93531	8.0771	0	0	1.40742	0	0.208622	3.04526	0	0.275568	0.224191	0	0	0.938799	0	0.203951	0	0.210179	1.31245	0.168143	0	1.11628	0	0.5091	0.495088	0	0	0	0	0	1.45101	0	0.557363	0	0	0	0
S80	5.97544	4.54237	0	0	1.99115	0.793271	4.27131	15.8654	10.5118	1.64634	4.3889	3.42223	4.22746	3.5478	0.615881	0	2.98573	0	0.574025	6.48968	0.356773	0	0	0.181376	0	1.72606	0	0.185362	0	0.207287	1.60049	0.103643	0	0.705573	0	0.548114	0	0.181376	0.179383	0.121582	0.181376	0	0.406601	0	0.52021	0.302958	0	0	1.22778
S53	8.90654	7.97252	0	0	3.2434	1.36139	2.03121	5.69888	6.76344	6.39822	5.43468	5.88226	5.76104	4.59236	0.460013	0	5.91645	0	0.86097	2.30007	0.338793	0	0.460013	0.441364	0.713331	1.79498	0	0	0	0	0.6636	0.383862	0	0.408728	0	0	0	0	0.794144	0	0	0	0	0	1.21375	0	0.382308	0	1.26504
S39	3.65503	1.28346	0	0	0.799135	1.07036	0.314811	8.26741	5.13383	10.5034	7.7282	14.4635	6.35433	7.33589	0	0	9.78012	0	0	2.22466	0.10978	0	0.16467	0.16467	0	4.33954	0	0	0	0	0.636079	0	0	2.88657	0	0	0	0	0.245391	0.163056	0	0	0.41329	0	1.64509	0.104937	0	0	1.22373
S17	4.36039	2.81261	0	0	0.93087	0.42694	0.475933	11.2974	6.63507	7.51495	9.56266	12.5592	11.9873	6.33811	0	0	4.60735	0	0	2.52465	0	0.529926	0	0	0	2.64663	0	0	0.373948	0.186974	0.305957	0.293959	0	1.70576	0	0	0	0.21097	0	0.150979	0	0	1.24783	0	1.81375	0.386946	0	0	2.07471
S50	3.75325	1.47033	0	0	1.13836	0.428589	0.436021	4.47789	4.32057	13.5724	7.26743	4.25492	3.43243	5.33507	0.395144	0	4.22148	0	0.109005	1.37495	0.141211	0	0.157315	0	0	0.684999	0	0	0	0.282423	0.453363	0	0	1.06528	0	0	0	0	0	0	0	0	0.215533	0	0.527685	0	0	0	0.741979
S58	7.88081	9.10034	0.35387	0	4.91845	1.77396	0.653565	3.62515	0	7.26644	5.92358	6.32701	2.82059	1.98029	0.365397	0	5.40488	0	0.653565	0	0.346954	0.826465	0	0.266267	0	1.82698	0	0.323901	0	0.255893	0	1.06737	0	2.8494	0	0	0	0	0.131405	0	0	0	0.478359	0	0	0.20287	0	0	0.597084
S12	10.3272	7.43621	0.226875	0	2.42183	0.87556	3.08263	9.28424	16.9198	3.12889	3.96921	1.12116	1.92073	4.19278	0.603531	0	2.4747	0	0.4956	4.60798	0.211456	0.227976	0.182821	0.182821	0.209253	0.969174	0	0.236787	0.349123	0.466965	1.46037	0.175112	0	1.05618	0	0.328197	0	0	0	0.61124	0.424013	0	0.933931	0	0.243395	0	0	0	0.382163
S14	6.60961	4.75086	0	0	2.11478	0	0.911351	8.9684	10.7957	10.5194	3.05848	2.68507	3.14721	5.51062	0.226451	0	0.856818	0.124779	0.575833	3.39307	0.165448	0	0.515755	0.598016	0	0.93261	0	0	0	0	2.46139	0	0	0.383581	0	0	0	0.374338	0.257877	0	0	0	0.333669	0	0.573061	0.199647	0	0	1.15352
S60	6.18183	8.9713	0.13913	0	4.2134	0.876003	1.20064	5.97056	6.6851	7.50271	9.85074	0.999674	2.6469	1.98561	1.63692	0	0.846803	0	0	3.67578	0.817603	0	0.175201	0.795273	0	0.748896	0	0.401931	0.242189	0.178636	1.49951	0.374448	0	0.640684	0	0.288566	0	0.594308	0.290283	0.539343	0	0	0.494684	0	0.678473	0	0	0	0.419107
S56	22.1095	9.36822	0	0	8.94879	4.14149	1.29642	0	0	0	0	0	0	0	2.50777	0	0	0	0	0	0	0	0	0	0	0	0	0.709802	0	0.261043	0	0	0	0	0	0	0	0	0.40183	0.569015	0	0	0	0	0	0	0	0	0
S6	7.84213	7.49789	0	0	3.06498	1.30551	0.394573	6.15111	12.0455	3.65886	5.58542	2.45702	2.79422	3.71019	0.705601	0	2.93916	0	0.654266	1.47763	0.338205	0.329146	0.249628	1.52293	0	0.502275	0	0.470065	0	0.207352	0.554616	0	0	0.832427	0	0	0.401619	0	0.3835	0.236542	0	0	0.77606	0	1.05991	0	0	0	0.124814
S66	6.5165	4.4224	0	0	2.11304	1.64118	0.161879	8.16973	14.0008	6.80237	10.5239	1.12799	1.93394	5.30068	0.556244	0	3.01715	0	0.466694	3.07226	0.220431	0.196322	0	0	0.175656	0.501137	0	0.161879	0	0	0.911001	0.285872	0	0	0	0	0.43914	0	0.13777	0.401254	0	0	0.464972	0	0.454639	0.168768	0.790453	0	0.559689
S63	6.37712	2.79502	0	0	2.86322	2.9628	0.342386	7.78895	10.0806	14.4675	6.99505	3.0501	2.23847	5.50273	0.758433	0	3.38567	0	0.514262	3.7758	0	0	0	0	0	0.676588	0	0	0	0	1.78014	0	0	0.632937	0	0	0.383309	0.147322	0.249628	0	0	0	0.204613	0	0.789808	0	0	0	0.473339
S44	16.1279	15.4467	5.50553	0	6.46908	3.02688	0	0	0	0	0	0	0	0	2.12314	0	0	0	0.976842	0	0.634615	0.395388	0.807389	0.554873	2.12978	0	0	0	0	1.16623	0	0	0	0	0	0	0	0	0.890454	0.55155	0	0	0	0	0	0.249194	0	0	0
S86	17.2919	14.3748	0	0	11.4993	1.42496	2.7642	0	0	0	0	0	0	0	1.85593	0	0	0	0	0	0	1.70069	0	0.250237	0	0	0	0.447184	0	0	0	0	0	0	0	0.586204	0	1.18863	0	0.509743	3.50564	0	0	0	0	0	0	0	0
S57	7.66716	13.6851	0.753154	0	8.47843	3.69554	2.88184	0.847601	1.10188	0	0	0	0	0	3.9256	0	0	0	1.08977	0	0.416535	0.806432	2.93754	0	1.23508	0	0	0.387475	0	0	0	1.41186	0	0	0	0	0	0	0	0	0	0	0.748311	0	0	0.661129	0	0	0
S16	24.1863	14.7777	0	0	7.26491	3.28238	1.16287	0	0	0	0	0	0	0	0	0	0	0	0.568438	0	0.253024	0.883852	0	0	0	0	0	0	0	0	0	0.410731	0	0	0	0	0.551107	0	0	0	0	0	0.984368	0	0	1.27899	0	0	0
S8	18.1349	17.1204	0	0	7.32575	1.65274	0.668428	0.118592	0	0	0	0	0	0	1.3444	0	0	0	1.50827	0	1.118	0.796723	0.63285	0.907768	0	0	0	0.35362	0	0	0	0	0	0	0	0	0	0	0.512102	0.743895	0	0	0	0	0	0	0	0	0
S5	8.95556	21.9238	0.223092	0	12.8711	0.87264	0.816488	0	0	0	0	0	0.936381	0	2.90627	0	0	0	2.64827	0	0.865052	0.89844	0	0.918169	0	0	0	0	0	0.19881	0	0.978875	0	0	0	0.720877	0	0	0.447702	0.640442	0	0	0.402173	0	0	0	0	0	0
S7	15.6554	11.7183	0	0	3.91274	5.27168	3.45607	0	0	0	0	0	0	0	1.605	0	0	0	0.454455	0	1.51633	0.3946	0	0	1.61387	0	0	0	0	0.405684	0	0.277107	0	0	0	0	0	0	0.647321	1.21262	0	0	0	0	0	0.456672	0	0	0
S15	29.3632	8.94636	2.19209	0	3.91216	10.6684	2.65811	0	0	0	0	0	0	0	1.89408	0	0	0	0.600024	0	0	0	0.414017	0	0	0	0	1.34605	0	0	0	1.05204	0	0	0	0	1.73607	0	0.438018	0	0	0	0	0	0	0.278011	0.574023	0	0
S34	10.9929	12.798	0.446099	0	7.65458	4.10943	3.38562	0.847883	0	0	0	0	0	0	0.330881	0	0	0	0.906969	0	2.24231	0	0.821295	1.46533	0	0	0	0.573134	0	0	0	0.366333	0	0	0	0.165441	0.369287	0	0.29543	0	1.39738	0	0	0	0	0	0	0	0
S81	2.87935	6.45212	39.2714	0	3.10766	0.888943	1.05532	6.06473	2.985	3.62256	6.14245	0.980023	1.15125	0.865869	0.348534	0	2.64983	0	0.472403	1.76938	0	0	0.348534	0.382537	0	0	2.04505	0.128727	0	0.236809	0.646062	0.1433	0	0	0	0.185804	0.468759	0.154229	0.185804	0.120226	0	0	0.200376	0	0.287813	0	0.114154	0	0.374036
S18	12.5073	10.9509	0.306354	0	6.67099	3.01681	0	0	0	0	0.427079	0	0	0	1.59408	0	0	0	0.784059	0	1.4409	1.48114	2.50535	0.464724	0	0	0	0.459531	2.12501	0.97618	0	0	0	0	0	0	0	0.708769	0.543909	0	0	0	0	0	0	0.369962	0	0	0
S4	0.129415	0	95.3627	0	0	0	0	0	0	0	0	0	0	0	0	0	0	0	0	0	0	0	0	0	0	0	4.50788	0	0	0	0	0	0	0	0	0	0	0	0	0	0	0	0	0	0	0	0	0	0
S59	0	0	88.1625	0	0	0	0	0	0	0	0	0	0	0	0	0	0	0	0	0	0	0	0	0	0	0	3.72298	0	0	0	0	0	0	0	0	0	0	0	0	0	0	0	0	0	0	0	0	0	0
S19	17.2971	13.0161	1.81839	0	5.04209	6.49456	2.5839	0	0	0	0	0	0	0	1.20552	0	0	0	1.15389	0	0.942867	0	0.635313	0	0	0	0	0.624088	0	0	0.933887	0.446739	0	0	0	0	0	0.84858	0.817151	0.774498	1.19879	0	0	1.34022	0	0	0.451229	0	0
S33	5.24414	5.94804	0.518724	0	2.85689	0.423904	0.693863	0	0	0	0	0	0	0	0.766373	0	0	0	0.397131	0	0	0	0.170677	0	0	0	0	0	0	0.190757	0.452908	0	0	0	0	0	0	0	0	0	0	0	0	2.50215	0	0.587888	0	0	0
S43	11.3926	17.6089	1.33057	0	6.41567	4.43219	0.792348	0.762374	0.367503	0	0.981312	0	0	0	1.45568	0	0	0	1.40225	0	0.841869	2.53734	0	1.79972	0	0	0	0.46394	0	0	0	1.0165	0	0	0	1.11815	0	0	0.392264	0	0	0	0	0	0	1.31884	0	0	0
S41	17.8108	15.1238	1.90389	0	3.86257	6.8257	4.17076	0	0	0	0	0	0	0	0.814975	0	0	0	0.664308	0.684853	1.89476	0.351558	0	0	0.413195	0	0	0.728227	0.52962	0	0.965643	0	0	0	0	0	0	0	0.365255	0.285356	0	0	0	0	0	0	0	0	0
S38	5.74921	13.1433	0.594028	0	9.44076	0.570757	3.2298	0	0.553609	0	0	0	0	0	0.774073	0	0	0	1.04108	0	1.40607	0.54871	0.322122	0.594028	0	0	0	0.668741	0	1.14396	0.235162	0.27558	0	0	0	0.449502	0	0	0.500943	0	0.317223	0	0.192294	9.71144	0	0.285378	0	0	0
S9	12.7724	13.0884	4.4932	0	9.4619	4.86036	1.86891	0	2.50692	0	1.18876	0	0	0	1.32719	0	0	0	2.13976	0	0	0.424341	0	1.28205	0	0	0	0	0	0.683159	1.72746	0	0	0	0	0	0.944986	0	0.782473	0	2.16083	0	0	0	0	0.382208	1.11954	0	0
S45	14.829	12.3983	0	0	4.05173	5.0282	1.96544	0.145845	0	0	0	0	0	0	2.69745	0	0	0	2.26269	0	0.637553	0.675056	0.472262	1.34317	0	0	0	0.62783	0	1.92933	0	0	0	0	0	0	1.07509	0.504209	0.44587	0.986193	0	0	0	0	0	0.536156	0.54449	0	0
S13	13.2397	15.3931	0.615773	0	7.62284	1.43264	0.999226	0.52959	0	0	0	0	0	0	2.20454	0	0	0	1.20157	0	2.30197	0.375959	0	0	0.513352	0	0	0	0	0.362219	0	1.05543	0	0	0	0.689466	1.22405	0	0.676975	0	0	0	0	0	0	0.266044	1.28151	0	0
S79	12.6358	14.5442	0	0	3.60872	5.70587	1.93312	0	0.867786	0	0	0	0	0	2.58396	0	0	0	0	0	1.82729	0	2.84853	0	0	0	0	2.5769	0	0.610272	0.522083	0.458586	0	0	0	0	0	0.592634	0.312191	0.892479	0	0	0	0	0	0	0	0	0
S37	22.3493	15.21	0.377318	0	3.5387	3.96318	0.163055	0.832794	0	0	0	0	0	0	1.6063	0	0	0	2.62236	0	2.15475	0.41505	0.928471	0	0	0	0	0.42044	0.382708	0	0	0.590233	0	0	0	0.784282	1.59417	0.633355	0	1.42842	0	0	0	0	0	0.369232	0.436611	0	0
S74	14.6319	18.3855	0.392817	0	4.81149	4.15264	4.03833	0	0	0	0	0	0	0	2.28	0	0	0	2.36314	0	1.02881	0.981003	0.463483	1.71052	0	0	0	0	0	1.2408	0	0.621441	0	0	0	0.488423	0	0.3367	0.380347	0.411523	0	0	0	0	0	0	0	0	0
[truncated: 4,799 more columns]

## Sheet: OTU_taxonomy
OTU_number	Taxonomy
OTU_001	Bacteroidota_Bacteroidia_Sphingobacteriales_NS11-12_marine_group_NS11-12_marine_group
OTU_002	Bacteroidota_Bacteroidia_Flavobacteriales_Flavobacteriaceae_Flavobacterium
OTU_007	Bacteroidota_Bacteroidia_Cytophagales_Unclassified_Cytophagales_Unclassified_Cytophagales
OTU_008	Actinobacteriota_Actinobacteria_Micrococcales_Micrococcaceae_Rothia
OTU_010	Myxococcota_Polyangia_Polyangiales_BIrii41_BIrii41
OTU_012	Proteobacteria_Gammaproteobacteria_R7C24_R7C24_R7C24
OTU_013	Proteobacteria_Gammaproteobacteria_Burkholderiales_Rhodocyclaceae_Sulfurisoma
OTU_014	Proteobacteria_Gammaproteobacteria_Burkholderiales_Oxalobacteraceae_Unclassified_Oxalobacteraceae
OTU_015	Firmicutes_Bacilli_Bacillales_Planococcaceae_Sporosarcina
OTU_016	Spirochaetota_Spirochaetia_Spirochaetales_Spirochaetaceae_uncultured
OTU_017	Patescibacteria_Parcubacteria_Candidatus_Kaiserbacteria_Candidatus_Kaiserbacteria_Candidatus_Kaiserbacteria
OTU_018	Proteobacteria_Gammaproteobacteria_Burkholderiales_Oxalobacteraceae_Unclassified_Oxalobacteraceae
OTU_019	Proteobacteria_Alphaproteobacteria_Rhizobiales_A0839_A0839
OTU_021	Proteobacteria_Gammaproteobacteria_Pseudomonadales_Moraxellaceae_Acinetobacter
OTU_022	Proteobacteria_Gammaproteobacteria_Burkholderiales_Oxalobacteraceae_Massilia
OTU_023	Bacteroidota_Bacteroidia_Flavobacteriales_Flavobacteriaceae_Flavobacterium
OTU_025	Bacteroidota_Bacteroidia_Flavobacteriales_Flavobacteriaceae_Flavobacterium
OTU_026	Bacteroidota_Bacteroidia_Chitinophagales_Chitinophagaceae_uncultured
OTU_027	Patescibacteria_Saccharimonadia_Saccharimonadales_Saccharimonadales_Saccharimonadales
OTU_028	Firmicutes_Clostridia_Lachnospirales_Lachnospiraceae_Lachnospiraceae_NK4A136_group
OTU_030	Firmicutes_Clostridia_Clostridia_Hungateiclostridiaceae_uncultured
OTU_031	Asgardarchaeota_Asgardarchaeota_Asgardarchaeota_Asgardarchaeota_Asgardarchaeota
OTU_032	Proteobacteria_Gammaproteobacteria_Pseudomonadales_Pseudomonadaceae_Pseudomonas
OTU_033	Proteobacteria_Gammaproteobacteria_Legionellales_Legionellaceae_Legionella
OTU_034	Proteobacteria_Alphaproteobacteria_Rhodobacterales_Rhodobacteraceae_Unclassified_Rhodobacteraceae
OTU_036	Bacteroidota_Bacteroidia_Cytophagales_Spirosomaceae_Lacihabitans
OTU_037	Bacteroidota_Bacteroidia_Bacteroidales_Unclassified_Bacteroidales_Unclassified_Bacteroidales
OTU_040	Actinobacteriota_Actinobacteria_Actinomycetales_Actinomycetaceae_Actinomyces
OTU_041	Proteobacteria_Gammaproteobacteria_Burkholderiales_Comamonadaceae_Polaromonas
OTU_042	Actinobacteriota_Actinobacteria_Actinomycetales_Actinomycetaceae_Actinomyces
OTU_043	Bdellovibrionota_Bdellovibrionia_Bdellovibrionales_Bdellovibrionaceae_Bdellovibrio
OTU_044	Bdellovibrionota_Oligoflexia_0319-6G20_0319-6G20_0319-6G20
OTU_047	Proteobacteria_Alphaproteobacteria_Rhodobacterales_Rhodobacteraceae_Paracoccus
OTU_048	Acidobacteriota_Acidobacteriae_Acidobacteriae_Acidobacteriae_Paludibaculum
OTU_049	Patescibacteria_Gracilibacteria_Candidatus_Peribacteria_Candidatus_Peribacteria_Candidatus_Peribacteria
OTU_050	Firmicutes_Bacilli_Lactobacillales_Streptococcaceae_Streptococcus
OTU_053	Bacteroidota_Bacteroidia_Sphingobacteriales_NS11-12_marine_group_NS11-12_marine_group
OTU_054	Actinobacteriota_Actinobacteria_Micrococcales_Microbacteriaceae_Microbacterium
OTU_055	Patescibacteria_Saccharimonadia_Saccharimonadales_LWQ8_LWQ8
OTU_056	Proteobacteria_Alphaproteobacteria_Acetobacterales_Acetobacteraceae_Roseococcus
OTU_057	Bacteroidota_Bacteroidia_Chitinophagales_Chitinophagaceae_Edaphobaculum
OTU_058	Proteobacteria_Alphaproteobacteria_Sphingomonadales_Sphingomonadaceae_Sphingorhabdus
OTU_059	Actinobacteriota_Actinobacteria_Micrococcales_Micrococcaceae_Citricoccus
OTU_060	Proteobacteria_Gammaproteobacteria_Burkholderiales_Comamonadaceae_Unclassified_Comamonadaceae
OTU_061	Deinococcota_Deinococci_Thermales_Thermaceae_Meiothermus
OTU_063	Cyanobacteria_Cyanobacteriia_Cyanobacteriales_Chroococcidiopsaceae_uncultured
OTU_065	Proteobacteria_Alphaproteobacteria_Sphingomonadales_Sphingomonadaceae_Novosphingobium
OTU_067	Dependentiae_Babeliae_Babeliales_Unclassified_Babeliales_Unclassified_Babeliales
OTU_068	Acidobacteriota_Vicinamibacteria_Vicinamibacterales_uncultured_uncultured
OTU_069	Patescibacteria_ABY1_Candidatus_Kerfeldbacteria_Candidatus_Kerfeldbacteria_Candidatus_Kerfeldbacteria
OTU_070	Dependentiae_Babeliae_Babeliales_Babeliales_Babeliales
OTU_071	Proteobacteria_Alphaproteobacteria_Caulobacterales_Caulobacteraceae_Brevundimonas
OTU_072	Actinobacteriota_Actinobacteria_Corynebacteriales_Corynebacteriaceae_Corynebacterium
OTU_074	Patescibacteria_Parcubacteria_Candidatus_Kaiserbacteria_Candidatus_Kaiserbacteria_Candidatus_Kaiserbacteria
OTU_076	Bacteroidota_Bacteroidia_Flavobacteriales_Flavobacteriaceae_Flavobacterium
OTU_077	Firmicutes_Clostridia_Lachnospirales_Lachnospiraceae_Blautia
OTU_078	Actinobacteriota_Actinobacteria_Micrococcales_Brevibacteriaceae_Brevibacterium
OTU_079	Bacteroidota_Bacteroidia_Flavobacteriales_Flavobacteriaceae_Capnocytophaga
OTU_080	Bacteroidota_Bacteroidia_Cytophagales_Microscillaceae_uncultured
OTU_082	Firmicutes_Bacilli_Bacillales_Planococcaceae_Solibacillus
OTU_084	Bacteroidota_Bacteroidia_Sphingobacteriales_Sphingobacteriaceae_Pedobacter
OTU_085	Proteobacteria_Gammaproteobacteria_Pseudomonadales_Moraxellaceae_[Agitococcus]_lubricus_group
OTU_086	Firmicutes_Clostridia_Clostridiales_Clostridiaceae_Clostridium_sensu_stricto_13
OTU_088	Actinobacteriota_Actinobacteria_Micrococcales_Microbacteriaceae_Microbacterium
OTU_089	Proteobacteria_Alphaproteobacteria_Rhodobacterales_Rhodobacteraceae_Paracoccus
OTU_090	Bacteroidota_Bacteroidia_Flavobacteriales_Weeksellaceae_Chryseobacterium
OTU_091	Patescibacteria_Parcubacteria_Candidatus_Kaiserbacteria_Candidatus_Kaiserbacteria_Candidatus_Kaiserbacteria
OTU_092	Proteobacteria_Gammaproteobacteria_Burkholderiales_Comamonadaceae_Unclassified_Comamonadaceae
OTU_094	Bdellovibrionota_Bdellovibrionia_Bdellovibrionales_Bdellovibrionaceae_Bdellovibrio
OTU_095	Proteobacteria_Gammaproteobacteria_Burkholderiales_Comamonadaceae_Rhizobacter
OTU_097	Bacteroidota_Bacteroidia_Flavobacteriales_Flavobacteriaceae_Capnocytophaga
OTU_098	Bdellovibrionota_Bdellovibrionia_Bdellovibrionales_Bdellovibrionaceae_Bdellovibrio
OTU_100	Bacteroidota_Bacteroidia_Chitinophagales_Chitinophagaceae_uncultured
OTU_1000	Bacteroidota_Bacteroidia_Bacteroidales_Paludibacteraceae_Paludibacter
OTU_1001	Proteobacteria_Gammaproteobacteria_Pseudomonadales_Moraxellaceae_Acinetobacter
OTU_1002	Bacteroidota_Bacteroidia_Chitinophagales_Saprospiraceae_uncultured
OTU_1003	Actinobacteriota_Actinobacteria_Frankiales_Nakamurellaceae_Nakamurella
OTU_1004	Proteobacteria_Gammaproteobacteria_Unclassified_Gammaproteobacteria_Unclassified_Gammaproteobacteria_Unclassified_Gammaproteobacteria
OTU_1005	Patescibacteria_Parcubacteria_Candidatus_Kaiserbacteria_Candidatus_Kaiserbacteria_Candidatus_Kaiserbacteria
OTU_1006	Patescibacteria_Gracilibacteria_Candidatus_Peribacteria_Candidatus_Peribacteria_Candidatus_Peribacteria
OTU_1007	Actinobacteriota_Actinobacteria_Propionibacteriales_Nocardioidaceae_Nocardioides
OTU_1009	Actinobacteriota_Actinobacteria_Frankiales_Geodermatophilaceae_Modestobacter
OTU_101	Firmicutes_Clostridia_Lachnospirales_Lachnospiraceae_ASF356
OTU_1010	Firmicutes_Clostridia_Oscillospirales_Oscillospiraceae_Oscillibacter
OTU_1011	Proteobacteria_Alphaproteobacteria_Rhizobiales_Rhizobiales_Incertae_Sedis_uncultured
OTU_1012	Proteobacteria_Gammaproteobacteria_Burkholderiales_Neisseriaceae_uncultured
OTU_1013	Patescibacteria_Parcubacteria_Candidatus_Kaiserbacteria_Candidatus_Kaiserbacteria_Candidatus_Kaiserbacteria
OTU_1014	Proteobacteria_Gammaproteobacteria_Burkholderiales_Methylophilaceae_Methylotenera
OTU_1015	Firmicutes_Bacilli_Bacillales_Bacillaceae_Bacillus
OTU_1016	Acidobacteriota_Vicinamibacteria_Vicinamibacterales_uncultured_uncultured
OTU_1017	Patescibacteria_Parcubacteria_Candidatus_Nomurabacteria_Candidatus_Nomurabacteria_Candidatus_Nomurabacteria
OTU_1018	Firmicutes_Bacilli_Staphylococcales_Staphylococcaceae_Staphylococcus
OTU_1019	Patescibacteria_Saccharimonadia_Saccharimonadales_Unclassified_Saccharimonadales_Unclassified_Saccharimonadales
OTU_102	Bacteroidota_Bacteroidia_Cytophagales_Hymenobacteraceae_Hymenobacter
OTU_1020	Bacteroidota_Bacteroidia_Cytophagales_Spirosomaceae_Pseudarcicella
OTU_1021	Firmicutes_Bacilli_Lactobacillales_Streptococcaceae_Streptococcus
OTU_1023	Patescibacteria_Parcubacteria_Candidatus_Kaiserbacteria_Candidatus_Kaiserbacteria_Candidatus_Kaiserbacteria
OTU_1024	Bacteroidota_Bacteroidia_Flavobacteriales_Flavobacteriaceae_Flavobacterium
OTU_1026	Proteobacteria_Alphaproteobacteria_Acetobacterales_Acetobacteraceae_Roseococcus
OTU_1028	Bacteroidota_Bacteroidia_Chitinophagales_uncultured_uncultured
OTU_1029	Bacteroidota_Bacteroidia_Flavobacteriales_Weeksellaceae_Chryseobacterium
OTU_1030	Actinobacteriota_Actinobacteria_Micrococcales_Microbacteriaceae_Microbacterium
OTU_1032	Patescibacteria_Parcubacteria_Candidatus_Kaiserbacteria_Candidatus_Kaiserbacteria_Candidatus_Kaiserbacteria
OTU_1033	Bacteroidota_Bacteroidia_Flavobacteriales_Flavobacteriaceae_Flavobacterium
OTU_1036	Proteobacteria_Gammaproteobacteria_Burkholderiales_Comamonadaceae_Hydrogenophaga
OTU_1037	Firmicutes_Bacilli_Lactobacillales_Lactobacillaceae_Lactobacillus
OTU_1038	Actinobacteriota_Actinobacteria_Micrococcales_Microbacteriaceae_Microbacterium
OTU_1039	Bacteroidota_Bacteroidia_Flavobacteriales_Weeksellaceae_Chryseobacterium
OTU_104	Bacteroidota_Bacteroidia_Chitinophagales_Saprospiraceae_uncultured
OTU_1040	Proteobacteria_Gammaproteobacteria_Burkholderiales_Alcaligenaceae_Oligella
OTU_1041	Proteobacteria_Alphaproteobacteria_Caulobacterales_Caulobacteraceae_uncultured
OTU_1042	Actinobacteriota_Thermoleophilia_Gaiellales_uncultured_uncultured
OTU_1043	Proteobacteria_Alphaproteobacteria_Sphingomonadales_Sphingomonadaceae_uncultured
OTU_1044	Proteobacteria_Gammaproteobacteria_Burkholderiales_SC-I-84_SC-I-84
OTU_1046	Patescibacteria_Parcubacteria_Candidatus_Kaiserbacteria_Candidatus_Kaiserbacteria_Candidatus_Kaiserbacteria
OTU_1047	Dependentiae_Babeliae_Babeliales_Babeliales_Babeliales
OTU_1048	Chloroflexi_Anaerolineae_SBR1031_A4b_A4b
OTU_1050	Firmicutes_Bacilli_Lactobacillales_Streptococcaceae_Streptococcus
OTU_1052	Proteobacteria_Alphaproteobacteria_Sphingomonadales_Sphingomonadaceae_Sphingobium
OTU_1053	Bacteroidota_Bacteroidia_Flavobacteriales_Flavobacteriaceae_Flavobacterium
OTU_1054	Bacteroidota_Bacteroidia_Flavobacteriales_Flavobacteriaceae_Flavobacterium
OTU_1055	Actinobacteriota_Actinobacteria_Frankiales_Geodermatophilaceae_Modestobacter
OTU_1056	Bacteroidota_Bacteroidia_Sphingobacteriales_Sphingobacteriaceae_Pedobacter
OTU_1057	Patescibacteria_Parcubacteria_Candidatus_Kaiserbacteria_Candidatus_Kaiserbacteria_Candidatus_Kaiserbacteria
OTU_1058	Firmicutes_Bacilli_Lactobacillales_Streptococcaceae_Streptococcus
OTU_1059	Bacteroidota_Bacteroidia_Flavobacteriales_Flavobacteriaceae_Flavobacterium
OTU_106	Firmicutes_Clostridia_Unclassified_Clostridia_Unclassified_Clostridia_Unclassified_Clostridia
OTU_1060	Proteobacteria_Gammaproteobacteria_Xanthomonadales_Xanthomonadaceae_Unclassified_Xanthomonadaceae
OTU_1061	Firmicutes_Bacilli_Lactobacillales_Aerococcaceae_Aerococcus
OTU_1063	Firmicutes_Clostridia_Lachnospirales_Lachnospiraceae_Acetitomaculum
OTU_1064	Bacteroidota_Bacteroidia_Sphingobacteriales_NS11-12_marine_group_NS11-12_marine_group
OTU_1065	Bacteroidota_Bacteroidia_Bacteroidales_Porphyromonadaceae_Porphyromonas
OTU_1067	Proteobacteria_Gammaproteobacteria_R7C24_R7C24_R7C24
OTU_1068	Patescibacteria_Parcubacteria_Candidatus_Kaiserbacteria_Candidatus_Kaiserbacteria_Candidatus_Kaiserbacteria
OTU_1069	Firmicutes_Bacilli_Lactobacillales_Lactobacillaceae_Lactobacillus
OTU_107	Firmicutes_Clostridia_Lachnospirales_Lachnospiraceae_Unclassified_Lachnospiraceae
OTU_1072	Firmicutes_Bacilli_Lactobacillales_Streptococcaceae_Streptococcus
OTU_1073	Gemmatimonadota_Gemmatimonadetes_Gemmatimonadales_Gemmatimonadaceae_uncultured
OTU_1074	Proteobacteria_Alphaproteobacteria_Rhizobiales_A0839_A0839
OTU_1076	Patescibacteria_Parcubacteria_Candidatus_Campbellbacteria_Candidatus_Campbellbacteria_Candidatus_Campbellbacteria
OTU_1078	Bacteroidota_Bacteroidia_Flavobacteriales_Flavobacteriaceae_Flavobacterium
OTU_1079	Actinobacteriota_Actinobacteria_Micrococcales_Micrococcaceae_Kocuria
OTU_108	Proteobacteria_Gammaproteobacteria_Burkholderiales_Neisseriaceae_uncultured
OTU_1082	Firmicutes_Bacilli_Staphylococcales_Staphylococcaceae_Staphylococcus
OTU_1083	Bdellovibrionota_Oligoflexia_0319-6G20_0319-6G20_0319-6G20
OTU_1084	Bdellovibrionota_Bdellovibrionia_Bdellovibrionales_Bdellovibrionaceae_Bdellovibrio
OTU_1085	Firmicutes_Clostridia_Lachnospirales_Lachnospiraceae_Coprococcus
OTU_1086	Acidobacteriota_Acidobacteriae_Unclassified_Acidobacteriae_Unclassified_Acidobacteriae_Unclassified_Acidobacteriae
OTU_1087	Firmicutes_Clostridia_Oscillospirales_Ruminococcaceae_uncultured
OTU_1088	Actinobacteriota_Actinobacteria_Micrococcales_Microbacteriaceae_Candidatus_Planktoluna
OTU_1089	Proteobacteria_Alphaproteobacteria_Rhodobacterales_Rhodobacteraceae_Pseudorhodobacter
OTU_1092	Proteobacteria_Gammaproteobacteria_Burkholderiales_Burkholderiaceae_Polynucleobacter
OTU_1093	Proteobacteria_Gammaproteobacteria_Pseudomonadales_Pseudomonadaceae_Pseudomonas
OTU_1094	Bacteroidota_Bacteroidia_Flavobacteriales_Flavobacteriaceae_Flavobacterium
OTU_1095	Patescibacteria_Parcubacteria_Candidatus_Kaiserbacteria_Candidatus_Kaiserbacteria_Candidatus_Kaiserbacteria
OTU_1097	Asgardarchaeota_Asgardarchaeota_Asgardarchaeota_Asgardarchaeota_Asgardarchaeota
OTU_1099	Bacteroidota_Bacteroidia_Sphingobacteriales_Sphingobacteriaceae_Pedobacter
OTU_110	Bacteroidota_Bacteroidia_Cytophagales_Microscillaceae_uncultured
OTU_1100	Firmicutes_Clostridia_Lachnospirales_Lachnospiraceae_Unclassified_Lachnospiraceae
OTU_1101	Patescibacteria_Parcubacteria_Candidatus_Kaiserbacteria_Candidatus_Kaiserbacteria_Candidatus_Kaiserbacteria
OTU_1102	Actinobacteriota_Actinobacteria_Micrococcales_Microbacteriaceae_Unclassified_Microbacteriaceae
OTU_1103	Proteobacteria_Gammaproteobacteria_Pasteurellales_Pasteurellaceae_Haemophilus
OTU_1104	Proteobacteria_Gammaproteobacteria_Legionellales_Legionellaceae_Legionella
OTU_1105	Verrucomicrobiota_Verrucomicrobiae_Verrucomicrobiales_Verrucomicrobiaceae_Prosthecobacter
OTU_1106	Proteobacteria_Alphaproteobacteria_Unclassified_Alphaproteobacteria_Unclassified_Alphaproteobacteria_Unclassified_Alphaproteobacteria
OTU_1107	Actinobacteriota_Actinobacteria_Micrococcales_Microbacteriaceae_Unclassified_Microbacteriaceae
OTU_1108	Firmicutes_Clostridia_Lachnospirales_Lachnospiraceae_Lachnospiraceae_NK4A136_group
OTU_1109	Bacteroidota_Bacteroidia_Chitinophagales_uncultured_uncultured
OTU_1110	Proteobacteria_Gammaproteobacteria_Pasteurellales_Pasteurellaceae_Haemophilus
OTU_1111	Bacteroidota_Bacteroidia_Sphingobacteriales_Sphingobacteriaceae_Mucilaginibacter
OTU_1112	Firmicutes_Bacilli_Lactobacillales_Streptococcaceae_Streptococcus
OTU_1113	Proteobacteria_Gammaproteobacteria_Pseudomonadales_Moraxellaceae_Acinetobacter
OTU_1114	Proteobacteria_Alphaproteobacteria_Rickettsiales_SM2D12_SM2D12
OTU_1116	Actinobacteriota_Acidimicrobiia_Microtrichales_Iamiaceae_Iamia
OTU_1117	Patescibacteria_Saccharimonadia_Saccharimonadales_Saccharimonadaceae_Candidatus_Saccharimonas
OTU_1118	Fusobacteriota_Fusobacteriia_Fusobacteriales_Leptotrichiaceae_Leptotrichia
OTU_1119	Bacteroidota_Bacteroidia_Flavobacteriales_Flavobacteriaceae_Flavobacterium
OTU_112	Bacteroidota_Bacteroidia_Flavobacteriales_Flavobacteriaceae_Flavobacterium
OTU_1120	Firmicutes_Negativicutes_Veillonellales-Selenomonadales_Veillonellaceae_Veillonella
OTU_1121	Proteobacteria_Gammaproteobacteria_Burkholderiales_Comamonadaceae_Unclassified_Comamonadaceae
OTU_1122	Chloroflexi_Anaerolineae_Caldilineales_Caldilineaceae_uncultured
OTU_1123	Bacteroidota_Bacteroidia_Bacteroidales_Prevotellaceae_Prevotella
OTU_1124	Actinobacteriota_Actinobacteria_Corynebacteriales_Nocardiaceae_Gordonia
OTU_1125	Proteobacteria_Alphaproteobacteria_Sphingomonadales_Sphingomonadaceae_Novosphingobium
OTU_1126	Fusobacteriota_Fusobacteriia_Fusobacteriales_Fusobacteriaceae_Fusobacterium
OTU_1127	Actinobacteriota_Actinobacteria_Actinomycetales_Actinomycetaceae_Actinomyces
OTU_1129	Bacteroidota_Bacteroidia_Flavobacteriales_Flavobacteriaceae_Flavobacterium
OTU_1130	Proteobacteria_Alphaproteobacteria_Rhodobacterales_Rhodobacteraceae_Rhodobacter
OTU_1131	Firmicutes_Bacilli_Bacillales_Bacillaceae_Anoxybacillus
OTU_1132	Bacteroidota_Bacteroidia_Flavobacteriales_Flavobacteriaceae_Flavobacterium
OTU_1133	Cyanobacteria_Vampirivibrionia_Gastranaerophilales_Gastranaerophilales_Gastranaerophilales
OTU_1134	Firmicutes_Negativicutes_Veillonellales-Selenomonadales_Selenomonadaceae_Selenomonas
OTU_1135	Bacteroidota_Bacteroidia_Flavobacteriales_Flavobacteriaceae_Flavobacterium
OTU_1136	Firmicutes_Clostridia_Peptostreptococcales-Tissierellales_Peptostreptococcaceae_Romboutsia
OTU_1137	Chloroflexi_KD4-96_KD4-96_KD4-96_KD4-96
OTU_1138	Bacteroidota_Bacteroidia_Cytophagales_Spirosomaceae_Pseudarcicella
OTU_1139	Bacteroidota_Bacteroidia_Bacteroidales_Bacteroidetes_vadinHA17_Bacteroidetes_vadinHA17
OTU_1140	Dependentiae_Babeliae_Babeliales_Babeliales_Babeliales
OTU_1141	Dependentiae_Babeliae_Babeliales_Unclassified_Babeliales_Unclassified_Babeliales
OTU_1142	Actinobacteriota_Acidimicrobiia_Microtrichales_Ilumatobacteraceae_CL500-29_marine_group
OTU_1145	Firmicutes_Bacilli_Lactobacillales_Streptococcaceae_Streptococcus
OTU_1146	Cyanobacteria_Cyanobacteriia_Cyanobacteriales_Xenococcaceae_Pleurocapsa_PCC-7319
OTU_1147	Spirochaetota_Leptospirae_Leptospirales_Leptospiraceae_Turneriella
OTU_1148	Patescibacteria_Microgenomatia_Candidatus_Daviesbacteria_Candidatus_Daviesbacteria_Candidatus_Daviesbacteria
OTU_1149	Proteobacteria_Gammaproteobacteria_Burkholderiales_Oxalobacteraceae_Undibacterium
OTU_115	Proteobacteria_Alphaproteobacteria_Sphingomonadales_Sphingomonadaceae_Novosphingobium
OTU_1150	Verrucomicrobiota_Unclassified_Verrucomicrobiota_Unclassified_Verrucomicrobiota_Unclassified_Verrucomicrobiota_Unclassified_Verrucomicrobiota
OTU_1151	Proteobacteria_Gammaproteobacteria_Pseudomonadales_Moraxellaceae_Acinetobacter
OTU_1152	Proteobacteria_Gammaproteobacteria_Pseudomonadales_Moraxellaceae_Moraxella
OTU_1154	Proteobacteria_Alphaproteobacteria_Caulobacterales_Caulobacteraceae_Brevundimonas
OTU_1156	Patescibacteria_Parcubacteria_Candidatus_Nomurabacteria_Candidatus_Nomurabacteria_Candidatus_Nomurabacteria
OTU_1157	Bacteroidota_Bacteroidia_Sphingobacteriales_env.OPS_17_env.OPS_17
OTU_1158	Bacteroidota_Bacteroidia_Flavobacteriales_NS9_marine_group_NS9_marine_group
OTU_116	Actinobacteriota_Actinobacteria_Micrococcales_Sanguibacteraceae_Sanguibacter
OTU_1161	Thermoplasmatota_Thermoplasmata_Marine_Group_II_Marine_Group_II_Marine_Group_II
OTU_1162	Firmicutes_Bacilli_Lactobacillales_Streptococcaceae_Streptococcus
OTU_1163	Proteobacteria_Alphaproteobacteria_Sphingomonadales_Sphingomonadaceae_Unclassified_Sphingomonadaceae
OTU_1166	Bacteroidota_Bacteroidia_Cytophagales_Spirosomaceae_Lacihabitans
OTU_1167	Proteobacteria_Alphaproteobacteria_Rhizobiales_Devosiaceae_Unclassified_Devosiaceae
OTU_1168	Fusobacteriota_Fusobacteriia_Fusobacteriales_Fusobacteriaceae_Fusobacterium
OTU_1169	Actinobacteriota_Actinobacteria_Corynebacteriales_Corynebacteriaceae_Corynebacterium
OTU_1170	Proteobacteria_Gammaproteobacteria_Burkholderiales_Comamonadaceae_Rhodoferax
OTU_1171	Proteobacteria_Alphaproteobacteria_Rhodobacterales_Rhodobacteraceae_Falsirhodobacter
OTU_1173	Fusobacteriota_Fusobacteriia_Fusobacteriales_Fusobacteriaceae_Fusobacterium
OTU_1175	Bacteroidota_Bacteroidia_Chitinophagales_Saprospiraceae_uncultured
OTU_1177	Patescibacteria_Parcubacteria_Candidatus_Kaiserbacteria_Candidatus_Kaiserbacteria_Candidatus_Kaiserbacteria
OTU_1179	Aenigmarchaeota_Unclassified_Aenigmarchaeota_Unclassified_Aenigmarchaeota_Unclassified_Aenigmarchaeota_Unclassified_Aenigmarchaeota
OTU_118	Patescibacteria_Parcubacteria_Candidatus_Kaiserbacteria_Candidatus_Kaiserbacteria_Candidatus_Kaiserbacteria
OTU_1180	Actinobacteriota_Actinobacteria_uncultured_uncultured_uncultured
OTU_1183	Firmicutes_Bacilli_Staphylococcales_Gemellaceae_Gemella
OTU_1184	Bacteroidota_Bacteroidia_Flavobacteriales_Crocinitomicaceae_Fluviicola
OTU_1185	Bacteroidota_Bacteroidia_Chitinophagales_Chitinophagaceae_uncultured
OTU_1187	Bacteroidota_Bacteroidia_Flavobacteriales_Flavobacteriaceae_Capnocytophaga
OTU_1188	Proteobacteria_Alphaproteobacteria_Rhodobacterales_Rhodobacteraceae_Unclassified_Rhodobacteraceae
OTU_1189	Bacteroidota_Bacteroidia_Flavobacteriales_Flavobacteriaceae_Flavobacterium
OTU_119	Patescibacteria_Parcubacteria_Candidatus_Kaiserbacteria_Candidatus_Kaiserbacteria_Candidatus_Kaiserbacteria
OTU_1190	Bacteroidota_Bacteroidia_Flavobacteriales_Flavobacteriaceae_Flavobacterium
OTU_1191	Firmicutes_Bacilli_Staphylococcales_Staphylococcaceae_Staphylococcus
OTU_1192	Firmicutes_Bacilli_Bacillales_Bacillaceae_Pseudogracilibacillus
OTU_1193	Proteobacteria_Alphaproteobacteria_Rhodobacterales_Rhodobacteraceae_Paracoccus
OTU_1194	Patescibacteria_Parcubacteria_Parcubacteria_Parcubacteria_Parcubacteria
OTU_1195	Bacteroidota_Bacteroidia_Flavobacteriales_Flavobacteriaceae_Flavobacterium
OTU_1198	Bacteroidota_Bacteroidia_Cytophagales_Spirosomaceae_Unclassified_Spirosomaceae
OTU_1199	Actinobacteriota_Actinobacteria_Micrococcales_Microbacteriaceae_Microbacterium
OTU_1200	Patescibacteria_ABY1_Candidatus_Falkowbacteria_Candidatus_Falkowbacteria_Candidatus_Falkowbacteria
OTU_1201	Proteobacteria_Gammaproteobacteria_Xanthomonadales_Xanthomonadaceae_Stenotrophomonas
OTU_1202	Patescibacteria_Parcubacteria_Candidatus_Kaiserbacteria_Candidatus_Kaiserbacteria_Candidatus_Kaiserbacteria
OTU_1203	Firmicutes_Bacilli_Staphylococcales_Staphylococcaceae_Staphylococcus
OTU_1204	Firmicutes_Bacilli_Bacillales_Bacillaceae_Bacillus
OTU_1208	Bacteroidota_Bacteroidia_Sphingobacteriales_Sphingobacteriaceae_Arcticibacter
OTU_121	Patescibacteria_Parcubacteria_Candidatus_Kaiserbacteria_Candidatus_Kaiserbacteria_Candidatus_Kaiserbacteria
OTU_1210	Bacteroidota_Bacteroidia_Sphingobacteriales_NS11-12_marine_group_NS11-12_marine_group
OTU_1211	Bacteroidota_Bacteroidia_Cytophagales_Microscillaceae_uncultured
OTU_1212	Firmicutes_Bacilli_Lactobacillales_Aerococcaceae_Abiotrophia
OTU_1213	Actinobacteriota_Acidimicrobiia_Microtrichales_Ilumatobacteraceae_uncultured
OTU_1214	Bacteroidota_Bacteroidia_Cytophagales_Spirosomaceae_Larkinella
OTU_1216	Proteobacteria_Alphaproteobacteria_Rhizobiales_Rhizobiales_Incertae_Sedis_Alsobacter
OTU_1218	Cyanobacteria_Vampirivibrionia_Gastranaerophilales_Gastranaerophilales_Gastranaerophilales
OTU_1219	Deinococcota_Deinococci_Deinococcales_Deinococcaceae_Deinococcus
OTU_122	Firmicutes_Bacilli_Staphylococcales_Staphylococcaceae_Staphylococcus
OTU_1220	Proteobacteria_Alphaproteobacteria_Sphingomonadales_Sphingomonadaceae_Unclassified_Sphingomonadaceae
OTU_1223	Bacteroidota_Bacteroidia_Flavobacteriales_Flavobacteriaceae_Flavobacterium
OTU_1224	Bacteroidota_Bacteroidia_Flavobacteriales_Flavobacteriaceae_Flavobacterium
OTU_1225	Chloroflexi_Anaerolineae_Anaerolineales_Anaerolineaceae_uncultured
OTU_1226	Actinobacteriota_Acidimicrobiia_Microtrichales_Ilumatobacteraceae_CL500-29_marine_group
OTU_1227	Bacteroidota_Bacteroidia_Flavobacteriales_Flavobacteriaceae_Flavobacterium
OTU_1228	Firmicutes_Negativicutes_Veillonellales-Selenomonadales_Veillonellaceae_Megasphaera
OTU_1229	Actinobacteriota_Actinobacteria_Corynebacteriales_Mycobacteriaceae_Mycobacterium
OTU_123	Bacteroidota_Bacteroidia_Chitinophagales_uncultured_uncultured
OTU_1230	Bacteroidota_Bacteroidia_Chitinophagales_Chitinophagaceae_Parasediminibacterium
OTU_1232	Proteobacteria_Alphaproteobacteria_Sphingomonadales_Sphingomonadaceae_Unclassified_Sphingomonadaceae
OTU_1233	Proteobacteria_Gammaproteobacteria_Burkholderiales_Methylophilaceae_Methylotenera
OTU_1234	Firmicutes_Clostridia_Lachnospirales_Lachnospiraceae_Unclassified_Lachnospiraceae
OTU_1235	Actinobacteriota_Actinobacteria_Propionibacteriales_Propionibacteriaceae_Pseudopropionibacterium
OTU_1236	Fusobacteriota_Fusobacteriia_Fusobacteriales_Fusobacteriaceae_Fusobacterium
OTU_1238	Patescibacteria_Parcubacteria_Candidatus_Nomurabacteria_Candidatus_Nomurabacteria_Candidatus_Nomurabacteria
OTU_1241	Proteobacteria_Gammaproteobacteria_Enterobacterales_Unclassified_Enterobacterales_Unclassified_Enterobacterales
OTU_1242	Bacteroidota_Bacteroidia_Flavobacteriales_Unclassified_Flavobacteriales_Unclassified_Flavobacteriales
OTU_1245	Proteobacteria_Gammaproteobacteria_Burkholderiales_Comamonadaceae_Paucibacter
OTU_1246	Proteobacteria_Alphaproteobacteria_Rhodobacterales_Rhodobacteraceae_Tabrizicola
OTU_1247	Proteobacteria_Gammaproteobacteria_Burkholderiales_TRA3-20_TRA3-20
OTU_1248	Proteobacteria_Gammaproteobacteria_Burkholderiales_Comamonadaceae_Unclassified_Comamonadaceae
OTU_1249	Firmicutes_Bacilli_Lactobacillales_Streptococcaceae_Streptococcus
OTU_125	Bacteria_Bacteria_Bacteria_Bacteria_Bacteria
OTU_1250	Proteobacteria_Alphaproteobacteria_Acetobacterales_Acetobacteraceae_Roseococcus
OTU_1252	Patescibacteria_Parcubacteria_Candidatus_Kaiserbacteria_Candidatus_Kaiserbacteria_Candidatus_Kaiserbacteria
OTU_1256	Bacteroidota_Bacteroidia_Flavobacteriales_Flavobacteriaceae_Capnocytophaga
OTU_1259	Actinobacteriota_Actinobacteria_Corynebacteriales_Mycobacteriaceae_Mycobacterium
OTU_126	Proteobacteria_Gammaproteobacteria_Pseudomonadales_Pseudomonadaceae_Pseudomonas
OTU_1260	Proteobacteria_Alphaproteobacteria_Caulobacterales_Caulobacteraceae_Brevundimonas
OTU_1262	Actinobacteriota_Thermoleophilia_Solirubrobacterales_Solirubrobacteraceae_Solirubrobacter
OTU_1263	Proteobacteria_Gammaproteobacteria_Burkholderiales_Comamonadaceae_Unclassified_Comamonadaceae
OTU_1265	Firmicutes_Clostridia_Clostridiales_Clostridiaceae_Clostridium_sensu_stricto_1
OTU_1266	Firmicutes_Bacilli_Staphylococcales_Gemellaceae_Gemella
OTU_1268	Firmicutes_Bacilli_Bacillales_Bacillaceae_Caldibacillus
OTU_1269	Proteobacteria_Gammaproteobacteria_Pasteurellales_Pasteurellaceae_Haemophilus
OTU_1270	Proteobacteria_Alphaproteobacteria_Rhizobiales_Unclassified_Rhizobiales_Unclassified_Rhizobiales
OTU_1271	Patescibacteria_Saccharimonadia_Saccharimonadales_Unclassified_Saccharimonadales_Unclassified_Saccharimonadales
OTU_1272	Bacteroidota_Bacteroidia_Chitinophagales_Chitinophagaceae_Terrimonas
OTU_1273	Bacteroidota_Bacteroidia_Flavobacteriales_Flavobacteriaceae_Flavobacterium
OTU_1275	Bacteroidota_Bacteroidia_Flavobacteriales_Flavobacteriaceae_Flavobacterium
OTU_1276	Actinobacteriota_Acidimicrobiia_IMCC26256_IMCC26256_IMCC26256
OTU_1277	Firmicutes_Clostridia_Lachnospirales_Lachnospiraceae_Johnsonella
OTU_1278	Actinobacteriota_Acidimicrobiia_IMCC26256_IMCC26256_IMCC26256
OTU_128	Proteobacteria_Alphaproteobacteria_Rhodobacterales_Rhodobacteraceae_Tabrizicola
OTU_1280	Bacteroidota_Bacteroidia_Chitinophagales_Chitinophagaceae_Edaphobaculum
OTU_1282	Patescibacteria_Parcubacteria_Candidatus_Kaiserbacteria_Candidatus_Kaiserbacteria_Candidatus_Kaiserbacteria
OTU_1283	Actinobacteriota_Actinobacteria_Micrococcales_Microbacteriaceae_Microbacterium
OTU_1284	Euryarchaeota_Thermococci_Methanofastidiosales_uncultured_uncultured
OTU_1285	Cyanobacteria_Vampirivibrionia_Gastranaerophilales_Gastranaerophilales_Gastranaerophilales
OTU_1286	Actinobacteriota_Actinobacteria_Actinomycetales_Actinomycetaceae_Actinomyces
OTU_1287	Firmicutes_Clostridia_Peptostreptococcales-Tissierellales_Peptostreptococcales-Tissierellales_Anaerococcus
OTU_1288	Proteobacteria_Gammaproteobacteria_Burkholderiales_Comamonadaceae_Unclassified_Comamonadaceae
OTU_129	Proteobacteria_Alphaproteobacteria_Rhizobiales_Hyphomicrobiaceae_Pedomicrobium
OTU_1290	Actinobacteriota_Actinobacteria_Frankiales_Sporichthyaceae_Unclassified_Sporichthyaceae
OTU_1291	Firmicutes_Bacilli_Lactobacillales_Streptococcaceae_Streptococcus
OTU_1292	Proteobacteria_Gammaproteobacteria_Pseudomonadales_Moraxellaceae_Enhydrobacter
OTU_1293	Proteobacteria_Alphaproteobacteria_Reyranellales_Reyranellaceae_uncultured
OTU_1294	Proteobacteria_Gammaproteobacteria_R7C24_R7C24_R7C24
OTU_1296	Patescibacteria_Parcubacteria_Candidatus_Kaiserbacteria_Candidatus_Kaiserbacteria_Candidatus_Kaiserbacteria
OTU_1298	Proteobacteria_Gammaproteobacteria_Xanthomonadales_Xanthomonadaceae_Lysobacter
OTU_1299	Firmicutes_Bacilli_Staphylococcales_Staphylococcaceae_Staphylococcus
OTU_1301	Proteobacteria_Gammaproteobacteria_Pasteurellales_Pasteurellaceae_Haemophilus
OTU_1302	Firmicutes_Clostridia_Lachnospirales_Lachnospiraceae_Lachnospiraceae_ND3007_group
OTU_1303	Actinobacteriota_Acidimicrobiia_Microtrichales_Microtrichaceae_IMCC26207
OTU_1304	Proteobacteria_Alphaproteobacteria_Rhizobiales_Beijerinckiaceae_Methylobacterium-Methylorubrum
OTU_1306	Firmicutes_Bacilli_Lactobacillales_Carnobacteriaceae_Trichococcus
OTU_1307	Bacteroidota_Bacteroidia_Flavobacteriales_Flavobacteriaceae_Flavobacterium
OTU_1309	Chloroflexi_Anaerolineae_SBR1031_A4b_A4b
OTU_1310	Proteobacteria_Gammaproteobacteria_Burkholderiales_Burkholderiaceae_Cupriavidus
OTU_1311	Proteobacteria_Alphaproteobacteria_Sphingomonadales_Sphingomonadaceae_Sphingomonas
OTU_1312	Patescibacteria_Saccharimonadia_Saccharimonadales_Saccharimonadales_Saccharimonadales
OTU_1313	Actinobacteriota_Actinobacteria_Micrococcales_Microbacteriaceae_Lysinimonas
OTU_1314	Bacteroidota_Bacteroidia_Chitinophagales_Saprospiraceae_Haliscomenobacter
OTU_1315	Actinobacteriota_Actinobacteria_Micrococcales_Microbacteriaceae_MWH-Ta3
OTU_1316	Firmicutes_Bacilli_Lactobacillales_Vagococcaceae_Vagococcus
OTU_1318	Firmicutes_Bacilli_Thermicanales_Thermicanaceae_Thermicanus
OTU_1320	Bacteroidota_Bacteroidia_Sphingobacteriales_env.OPS_17_env.OPS_17
OTU_1321	Bacteroidota_Bacteroidia_Cytophagales_Spirosomaceae_Pseudarcicella
OTU_1322	Patescibacteria_Parcubacteria_Candidatus_Kaiserbacteria_Candidatus_Kaiserbacteria_Candidatus_Kaiserbacteria
OTU_1323	Bacteroidota_Bacteroidia_Chitinophagales_Chitinophagaceae_Edaphobaculum
OTU_1324	Bacteroidota_Bacteroidia_Flavobacteriales_Flavobacteriaceae_Capnocytophaga
OTU_1325	Bacteroidota_Bacteroidia_Bacteroidales_Prevotellaceae_Alloprevotella
OTU_1327	Proteobacteria_Gammaproteobacteria_Burkholderiales_Comamonadaceae_Unclassified_Comamonadaceae
OTU_1328	Asgardarchaeota_Asgardarchaeota_Asgardarchaeota_Asgardarchaeota_Asgardarchaeota
OTU_133	Acidobacteriota_Blastocatellia_Blastocatellales_Blastocatellaceae_Blastocatella
OTU_1330	Proteobacteria_Alphaproteobacteria_Rhizobiales_Rhizobiaceae_Allorhizobium-Neorhizobium-Pararhizobium-Rhizobium
OTU_1332	Bdellovibrionota_Oligoflexia_Oligoflexales_Oligoflexales_Oligoflexus
OTU_1333	Bacteroidota_Bacteroidia_Sphingobacteriales_Sphingobacteriaceae_Pedobacter
OTU_1334	Bacteroidota_Bacteroidia_Flavobacteriales_Crocinitomicaceae_uncultured
OTU_1335	Bacteroidota_Bacteroidia_Bacteroidales_Muribaculaceae_Muribaculaceae
OTU_1337	Proteobacteria_Gammaproteobacteria_Pseudomonadales_Moraxellaceae_Enhydrobacter
OTU_1338	Bacteroidota_Bacteroidia_Chitinophagales_37-13_37-13
OTU_1339	Firmicutes_Bacilli_Staphylococcales_Staphylococcaceae_Staphylococcus
OTU_134	Firmicutes_Bacilli_Unclassified_Bacilli_Unclassified_Bacilli_Unclassified_Bacilli
OTU_1340	Firmicutes_Bacilli_Acholeplasmatales_Acholeplasmataceae_Anaeroplasma
OTU_1341	Bacteroidota_Bacteroidia_Cytophagales_Spirosomaceae_Pseudarcicella
OTU_1342	Actinobacteriota_Actinobacteria_PeM15_PeM15_PeM15
OTU_1343	Firmicutes_Bacilli_Lactobacillales_Streptococcaceae_Streptococcus
OTU_1344	Patescibacteria_Parcubacteria_Candidatus_Kaiserbacteria_Candidatus_Kaiserbacteria_Candidatus_Kaiserbacteria
OTU_1345	Chloroflexi_Anaerolineae_SBR1031_A4b_A4b
OTU_1346	Bacteroidota_Bacteroidia_Flavobacteriales_Flavobacteriaceae_Flavobacterium
OTU_1347	Bdellovibrionota_Bdellovibrionia_Bdellovibrionales_Bdellovibrionaceae_Bdellovibrio
OTU_1349	Firmicutes_Bacilli_Lactobacillales_Streptococcaceae_Streptococcus
OTU_1350	Chloroflexi_Chloroflexia_Chloroflexales_Roseiflexaceae_uncultured
OTU_1351	Firmicutes_Bacilli_Staphylococcales_Staphylococcaceae_Staphylococcus
OTU_1352	Proteobacteria_Alphaproteobacteria_Reyranellales_Reyranellaceae_Reyranella
OTU_1354	Firmicutes_Clostridia_Lachnospirales_Lachnospiraceae_Blautia
OTU_1355	Proteobacteria_Gammaproteobacteria_Burkholderiales_Comamonadaceae_Roseateles
OTU_1357	Bacteroidota_Bacteroidia_Flavobacteriales_Flavobacteriaceae_Flavobacterium
OTU_1358	Proteobacteria_Alphaproteobacteria_Sphingomonadales_Sphingomonadaceae_Unclassified_Sphingomonadaceae
OTU_1359	Asgardarchaeota_Asgardarchaeota_Asgardarchaeota_Asgardarchaeota_Asgardarchaeota
OTU_136	Bacteroidota_Bacteroidia_Cytophagales_Microscillaceae_Unclassified_Microscillaceae
OTU_1360	Acidobacteriota_Subgroup_25_Subgroup_25_Subgroup_25_Subgroup_25
OTU_1361	Bacteroidota_Bacteroidia_Chitinophagales_Saprospiraceae_Phaeodactylibacter
OTU_1362	Patescibacteria_Gracilibacteria_Candidatus_Peribacteria_Candidatus_Peribacteria_Candidatus_Peribacteria
OTU_1363	Firmicutes_Clostridia_Lachnospirales_Lachnospiraceae_Lachnospiraceae_ND3007_group
OTU_1364	Firmicutes_Clostridia_Oscillospirales_Ruminococcaceae_Ruminococcus
OTU_1365	Bacteroidota_Bacteroidia_Flavobacteriales_Flavobacteriaceae_Flavobacterium
OTU_1366	Bacteroidota_Bacteroidia_Flavobacteriales_Flavobacteriaceae_Flavobacterium
OTU_1367	Acidobacteriota_Acidobacteriae_Bryobacterales_Bryobacteraceae_Bryobacter
OTU_1368	Proteobacteria_Gammaproteobacteria_Unclassified_Gammaproteobacteria_Unclassified_Gammaproteobacteria_Unclassified_Gammaproteobacteria
OTU_1369	Firmicutes_Bacilli_Lactobacillales_Streptococcaceae_Streptococcus
OTU_1371	Aenigmarchaeota_Aenigmarchaeia_Aenigmarchaeales_Aenigmarchaeales_Aenigmarchaeales
OTU_1372	Patescibacteria_Parcubacteria_Candidatus_Kaiserbacteria_Candidatus_Kaiserbacteria_Candidatus_Kaiserbacteria
OTU_1373	Proteobacteria_Gammaproteobacteria_Pseudomonadales_Moraxellaceae_Acinetobacter
OTU_1375	Bacteroidota_Bacteroidia_Cytophagales_Microscillaceae_uncultured
OTU_1377	Actinobacteriota_Thermoleophilia_Solirubrobacterales_Solirubrobacteraceae_Conexibacter
OTU_1378	Proteobacteria_Gammaproteobacteria_Pseudomonadales_Moraxellaceae_Moraxella
OTU_1379	Patescibacteria_Parcubacteria_Candidatus_Kaiserbacteria_Candidatus_Kaiserbacteria_Candidatus_Kaiserbacteria
OTU_138	Bacteroidota_Bacteroidia_Bacteroidales_Prevotellaceae_Prevotella
OTU_1381	Actinobacteriota_Actinobacteria_Propionibacteriales_Nocardioidaceae_Marmoricola
OTU_1382	Actinobacteriota_Actinobacteria_Micrococcales_Microbacteriaceae_Microbacterium
OTU_1384	Bacteroidota_Bacteroidia_Cytophagales_Unclassified_Cytophagales_Unclassified_Cytophagales
OTU_1385	Proteobacteria_Gammaproteobacteria_Burkholderiales_Oxalobacteraceae_Unclassified_Oxalobacteraceae
OTU_1386	Bacteroidota_Bacteroidia_Flavobacteriales_Flavobacteriaceae_Flavobacterium
OTU_1388	Proteobacteria_Gammaproteobacteria_Cellvibrionales_Cellvibrionaceae_Cellvibrio
OTU_1389	Firmicutes_Clostridia_Oscillospirales_Ruminococcaceae_Caproiciproducens
OTU_139	Bacteroidota_Bacteroidia_Flavobacteriales_Flavobacteriaceae_Flavobacterium
OTU_1390	Bacteroidota_Bacteroidia_Flavobacteriales_Flavobacteriaceae_Capnocytophaga
OTU_1391	Firmicutes_Bacilli_Lactobacillales_Unclassified_Lactobacillales_Unclassified_Lactobacillales
OTU_1393	Firmicutes_Bacilli_Lactobacillales_Streptococcaceae_Streptococcus
OTU_1394	Proteobacteria_Gammaproteobacteria_Burkholderiales_Neisseriaceae_uncultured
OTU_1395	Patescibacteria_Parcubacteria_Candidatus_Moranbacteria_Candidatus_Moranbacteria_Candidatus_Moranbacteria
OTU_1398	Proteobacteria_Alphaproteobacteria_Rhodobacterales_Rhodobacteraceae_Gemmobacter
OTU_1399	Proteobacteria_Gammaproteobacteria_Burkholderiales_Rhodocyclaceae_Candidatus_Accumulibacter
OTU_140	Bacteroidota_Bacteroidia_Flavobacteriales_Weeksellaceae_Cloacibacterium
OTU_1400	Bacteroidota_Bacteroidia_Sphingobacteriales_Sphingobacteriaceae_Sphingobacterium
OTU_1401	Proteobacteria_Gammaproteobacteria_Burkholderiales_Comamonadaceae_Leptothrix
OTU_1402	Actinobacteriota_Actinobacteria_Micrococcales_Micrococcaceae_Rothia
OTU_1404	Actinobacteriota_Actinobacteria_Propionibacteriales_Propionibacteriaceae_Cutibacterium
OTU_1405	Proteobacteria_Unclassified_Proteobacteria_Unclassified_Proteobacteria_Unclassified_Proteobacteria_Unclassified_Proteobacteria
OTU_1406	Proteobacteria_Gammaproteobacteria_Chromatiales_Chromatiaceae_Lamprocystis
OTU_1407	Campilobacterota_Campylobacteria_Campylobacterales_Campylobacteraceae_Campylobacter
OTU_1408	Actinobacteriota_Actinobacteria_PeM15_PeM15_PeM15
OTU_1409	Proteobacteria_Alphaproteobacteria_Sphingomonadales_Sphingomonadaceae_Sphingomonas
OTU_141	Bacteroidota_Bacteroidia_Chitinophagales_Chitinophagaceae_Ferruginibacter
OTU_1410	Actinobacteriota_Actinobacteria_Micrococcales_Demequinaceae_uncultured
OTU_1411	Patescibacteria_Gracilibacteria_Candidatus_Peribacteria_Candidatus_Peribacteria_Candidatus_Peribacteria
OTU_1412	Bacteroidota_Bacteroidia_Flavobacteriales_NS9_marine_group_NS9_marine_group
OTU_1413	Proteobacteria_Gammaproteobacteria_Pseudomonadales_Moraxellaceae_Acinetobacter
OTU_1414	Proteobacteria_Unclassified_Proteobacteria_Unclassified_Proteobacteria_Unclassified_Proteobacteria_Unclassified_Proteobacteria
OTU_1415	Bacteroidota_Bacteroidia_Cytophagales_Cyclobacteriaceae_Algoriphagus
OTU_1417	Proteobacteria_Gammaproteobacteria_Coxiellales_Coxiellaceae_Coxiella
OTU_1418	Patescibacteria_Saccharimonadia_Saccharimonadales_Saccharimonadales_Saccharimonadales
OTU_1419	Proteobacteria_Gammaproteobacteria_Burkholderiales_Comamonadaceae_Unclassified_Comamonadaceae
OTU_142	Dependentiae_Babeliae_Babeliales_Babeliales_Babeliales
OTU_1421	Actinobacteriota_Actinobacteria_Frankiales_Geodermatophilaceae_Blastococcus
OTU_1422	Proteobacteria_Gammaproteobacteria_Burkholderiales_Comamonadaceae_Unclassified_Comamonadaceae
OTU_1423	Firmicutes_Clostridia_Monoglobales_Monoglobaceae_Monoglobus
OTU_1424	Proteobacteria_Alphaproteobacteria_Rhizobiales_Beijerinckiaceae_Methylobacterium-Methylorubrum
OTU_1425	Firmicutes_Clostridia_Oscillospirales_Ruminococcaceae_Faecalibacterium
OTU_1426	Proteobacteria_Alphaproteobacteria_Unclassified_Alphaproteobacteria_Unclassified_Alphaproteobacteria_Unclassified_Alphaproteobacteria
OTU_1427	Proteobacteria_Gammaproteobacteria_Burkholderiales_Comamonadaceae_Rhodoferax
OTU_1429	Bacteroidota_Bacteroidia_Cytophagales_Hymenobacteraceae_Hymenobacter
OTU_1430	Patescibacteria_Parcubacteria_Candidatus_Kaiserbacteria_Candidatus_Kaiserbacteria_Candidatus_Kaiserbacteria
OTU_1431	Patescibacteria_Parcubacteria_Candidatus_Nomurabacteria_Candidatus_Nomurabacteria_Candidatus_Nomurabacteria
OTU_1432	Bacteroidota_Bacteroidia_Bacteroidales_Paludibacteraceae_uncultured
OTU_1433	Bacteroidota_Bacteroidia_Bacteroidales_Bacteroidetes_vadinHA17_Bacteroidetes_vadinHA17
OTU_1434	Proteobacteria_Gammaproteobacteria_Vibrionales_Vibrionaceae_Photobacterium
OTU_1435	Bacteroidota_Bacteroidia_Flavobacteriales_Flavobacteriaceae_Unclassified_Flavobacteriaceae
OTU_1436	Proteobacteria_Gammaproteobacteria_Burkholderiales_Oxalobacteraceae_Unclassified_Oxalobacteraceae
OTU_1438	Proteobacteria_Gammaproteobacteria_Burkholderiales_Comamonadaceae_Unclassified_Comamonadaceae
OTU_1439	Patescibacteria_Gracilibacteria_Candidatus_Peribacteria_Candidatus_Peribacteria_Candidatus_Peribacteria
OTU_1440	Halobacterota_Halobacteria_Halobacterales_Halobacterales_uncultured
OTU_1441	Actinobacteriota_Actinobacteria_Corynebacteriales_Corynebacteriaceae_Corynebacterium
OTU_1443	Cyanobacteria_Vampirivibrionia_Vampirovibrionales_Vampirovibrionales_Vampirovibrionales
OTU_1444	Dependentiae_Babeliae_Babeliales_Unclassified_Babeliales_Unclassified_Babeliales
OTU_1445	Actinobacteriota_Actinobacteria_Frankiales_Geodermatophilaceae_Blastococcus
OTU_1446	Patescibacteria_Parcubacteria_Candidatus_Kaiserbacteria_Candidatus_Kaiserbacteria_Candidatus_Kaiserbacteria
OTU_1447	Firmicutes_Clostridia_Oscillospirales_Oscillospiraceae_uncultured
OTU_1448	Myxococcota_Polyangia_Polyangiales_Phaselicystidaceae_Phaselicystis
OTU_1449	Proteobacteria_Alphaproteobacteria_Sphingomonadales_Sphingomonadaceae_Sphingomonas
OTU_1450	Fusobacteriota_Fusobacteriia_Fusobacteriales_Fusobacteriaceae_Fusobacterium
OTU_1451	Proteobacteria_Gammaproteobacteria_Burkholderiales_Sutterellaceae_AAP99
OTU_1452	Acidobacteriota_Blastocatellia_24-Nov_24-Nov_24-Nov
OTU_1453	Myxococcota_Polyangia_Polyangiales_Polyangiaceae_Pajaroellobacter
OTU_1454	Proteobacteria_Gammaproteobacteria_Pseudomonadales_Moraxellaceae_Acinetobacter
OTU_1457	Chloroflexi_Anaerolineae_SJA-15_SJA-15_SJA-15
OTU_1459	Proteobacteria_Alphaproteobacteria_Rhizobiales_A0839_A0839
OTU_146	Proteobacteria_Alphaproteobacteria_Rickettsiales_Rickettsiaceae_Rickettsia
OTU_1460	Patescibacteria_Parcubacteria_Candidatus_Kaiserbacteria_Candidatus_Kaiserbacteria_Candidatus_Kaiserbacteria
OTU_1461	Firmicutes_Bacilli_Erysipelotrichales_Erysipelotrichaceae_Holdemanella
OTU_1462	Bdellovibrionota_Bdellovibrionia_Bdellovibrionales_Bdellovibrionaceae_Bdellovibrio
OTU_1463	Proteobacteria_Alphaproteobacteria_Rhodobacterales_Rhodobacteraceae_Pseudorhodobacter
OTU_1465	Actinobacteriota_Actinobacteria_Micrococcales_Microbacteriaceae_Galbitalea
OTU_1466	Patescibacteria_Saccharimonadia_Saccharimonadales_Saccharimonadales_Saccharimonadales
OTU_1467	Dependentiae_Babeliae_Babeliales_Unclassified_Babeliales_Unclassified_Babeliales
OTU_1468	Firmicutes_Bacilli_Lactobacillales_Streptococcaceae_Streptococcus
OTU_1469	Proteobacteria_Gammaproteobacteria_Burkholderiales_Comamonadaceae_Ramlibacter
OTU_147	Acidobacteriota_Blastocatellia_Blastocatellales_Blastocatellaceae_JGI_0001001-H03
OTU_1472	Patescibacteria_Saccharimonadia_Saccharimonadales_Saccharimonadales_Saccharimonadales
OTU_1473	Proteobacteria_Alphaproteobacteria_Acetobacterales_Acetobacteraceae_Unclassified_Acetobacteraceae
OTU_1474	Armatimonadota_Armatimonadia_Armatimonadales_Armatimonadaceae_Armatimonas
OTU_1475	Bacteroidota_Bacteroidia_Flavobacteriales_Flavobacteriaceae_Flavobacterium
OTU_1476	Patescibacteria_Parcubacteria_Candidatus_Kaiserbacteria_Candidatus_Kaiserbacteria_Candidatus_Kaiserbacteria
OTU_1477	Bdellovibrionota_Bdellovibrionia_Bacteriovoracales_Bacteriovoracaceae_Peredibacter
OTU_1478	Actinobacteriota_Actinobacteria_Propionibacteriales_Nocardioidaceae_Nocardioides
OTU_1479	Firmicutes_Clostridia_Oscillospirales_Ruminococcaceae_Subdoligranulum
OTU_1480	Actinobacteriota_Actinobacteria_Frankiales_Sporichthyaceae_Unclassified_Sporichthyaceae
OTU_1483	Bacteroidota_Bacteroidia_Flavobacteriales_Flavobacteriaceae_Flavobacterium
OTU_1484	Proteobacteria_Gammaproteobacteria_Cellvibrionales_Halieaceae_OM60
OTU_1485	Proteobacteria_Gammaproteobacteria_Alteromonadales_Alteromonadaceae_Rheinheimera
OTU_1487	Proteobacteria_Alphaproteobacteria_Rhizobiales_Rhizobiaceae_Unclassified_Rhizobiaceae
OTU_1488	Proteobacteria_Alphaproteobacteria_Rhizobiales_Beijerinckiaceae_Methylobacterium-Methylorubrum
OTU_1489	Patescibacteria_Gracilibacteria_Candidatus_Peribacteria_Candidatus_Peribacteria_Candidatus_Peribacteria
OTU_149	Proteobacteria_Gammaproteobacteria_Unclassified_Gammaproteobacteria_Unclassified_Gammaproteobacteria_Unclassified_Gammaproteobacteria
OTU_1490	Proteobacteria_Gammaproteobacteria_Pseudomonadales_Moraxellaceae_Acinetobacter
OTU_1491	Actinobacteriota_Actinobacteria_Micrococcales_Microbacteriaceae_Salinibacterium
OTU_1492	Firmicutes_Bacilli_Staphylococcales_Staphylococcaceae_Jeotgalicoccus
OTU_1493	Firmicutes_Bacilli_Lactobacillales_Streptococcaceae_Streptococcus
OTU_1494	Proteobacteria_Alphaproteobacteria_Sphingomonadales_Sphingomonadaceae_Unclassified_Sphingomonadaceae
OTU_1495	Patescibacteria_Parcubacteria_Unclassified_Parcubacteria_Unclassified_Parcubacteria_Unclassified_Parcubacteria
OTU_1496	Actinobacteriota_Thermoleophilia_Gaiellales_Gaiellaceae_Gaiella
OTU_1497	Proteobacteria_Alphaproteobacteria_Rhizobiales_Beijerinckiaceae_Unclassified_Beijerinckiaceae
OTU_1498	Bacteroidota_Bacteroidia_Sphingobacteriales_env.OPS_17_env.OPS_17
OTU_150	Euryarchaeota_Thermococci_Methanofastidiosales_uncultured_uncultured
OTU_1500	Actinobacteriota_Actinobacteria_Frankiales_Sporichthyaceae_hgcI_clade
OTU_1501	Bacteroidota_Bacteroidia_Flavobacteriales_Flavobacteriaceae_Flavobacterium
OTU_1503	Bacteroidota_Bacteroidia_Flavobacteriales_Flavobacteriaceae_Flavobacterium
OTU_1506	Patescibacteria_Saccharimonadia_Saccharimonadales_Saccharimonadales_Saccharimonadales
OTU_1507	Actinobacteriota_Actinobacteria_Actinomycetales_Actinomycetaceae_Actinomyces
OTU_1508	Proteobacteria_Gammaproteobacteria_Xanthomonadales_Xanthomonadaceae_Arenimonas
OTU_1509	Proteobacteria_Gammaproteobacteria_Burkholderiales_Burkholderiaceae_Polynucleobacter
OTU_151	Actinobacteriota_Acidimicrobiia_Microtrichales_Ilumatobacteraceae_Unclassified_Ilumatobacteraceae
OTU_1510	Firmicutes_Bacilli_Lactobacillales_Streptococcaceae_Streptococcus
OTU_1512	Proteobacteria_Gammaproteobacteria_Burkholderiales_Comamonadaceae_Rhodoferax
OTU_1513	Firmicutes_Bacilli_Bacillales_Planococcaceae_Planococcus
OTU_1514	Proteobacteria_Gammaproteobacteria_Burkholderiales_Alcaligenaceae_Pelistega
OTU_1515	Actinobacteriota_Actinobacteria_Micrococcales_Microbacteriaceae_Unclassified_Microbacteriaceae
OTU_1516	Proteobacteria_Gammaproteobacteria_Pseudomonadales_Moraxellaceae_[Agitococcus]_lubricus_group
OTU_1517	Bacteroidota_Bacteroidia_Bacteroidales_Porphyromonadaceae_Porphyromonas
OTU_1518	Proteobacteria_Gammaproteobacteria_Unclassified_Gammaproteobacteria_Unclassified_Gammaproteobacteria_Unclassified_Gammaproteobacteria
OTU_1519	Patescibacteria_Saccharimonadia_Saccharimonadales_Saccharimonadales_Saccharimonadales
OTU_152	Firmicutes_Negativicutes_Veillonellales-Selenomonadales_Veillonellaceae_Veillonella
OTU_1521	Planctomycetota_Phycisphaerae_Phycisphaerales_AKAU3564_sediment_group_AKAU3564_sediment_group
OTU_1523	Firmicutes_Bacilli_Lactobacillales_Leuconostocaceae_Weissella
OTU_1526	Proteobacteria_Gammaproteobacteria_Burkholderiales_Comamonadaceae_Aquabacterium
OTU_1527	Actinobacteriota_Actinobacteria_Micrococcales_Microbacteriaceae_Leucobacter
OTU_1528	Bacteroidota_Bacteroidia_Chitinophagales_Chitinophagaceae_Ferruginibacter
OTU_1529	Proteobacteria_Alphaproteobacteria_Caulobacterales_Caulobacteraceae_Unclassified_Caulobacteraceae
OTU_153	Proteobacteria_Gammaproteobacteria_Burkholderiales_Oxalobacteraceae_Unclassified_Oxalobacteraceae
OTU_1530	Proteobacteria_Gammaproteobacteria_Burkholderiales_Comamonadaceae_Unclassified_Comamonadaceae
OTU_1531	Firmicutes_Clostridia_Lachnospirales_Lachnospiraceae_Unclassified_Lachnospiraceae
OTU_1532	Patescibacteria_Parcubacteria_Parcubacteria_Parcubacteria_Parcubacteria
OTU_1533	Firmicutes_Bacilli_Staphylococcales_Staphylococcaceae_Staphylococcus
OTU_1536	Proteobacteria_Alphaproteobacteria_Caulobacterales_Caulobacteraceae_Caulobacter
OTU_1538	Proteobacteria_Unclassified_Proteobacteria_Unclassified_Proteobacteria_Unclassified_Proteobacteria_Unclassified_Proteobacteria
OTU_1539	Proteobacteria_Gammaproteobacteria_Burkholderiales_Comamonadaceae_Unclassified_Comamonadaceae
OTU_154	Firmicutes_Bacilli_Lactobacillales_Unclassified_Lactobacillales_Unclassified_Lactobacillales
OTU_1540	Proteobacteria_Alphaproteobacteria_Rickettsiales_Rickettsiaceae_uncultured
OTU_1541	Proteobacteria_Alphaproteobacteria_Rhizobiales_Beijerinckiaceae_Methylobacterium-Methylorubrum
OTU_1542	Firmicutes_Bacilli_Lactobacillales_Aerococcaceae_Ignavigranum
OTU_1543	Patescibacteria_ABY1_Candidatus_Magasanikbacteria_Candidatus_Magasanikbacteria_Candidatus_Magasanikbacteria
OTU_1544	Proteobacteria_Gammaproteobacteria_Burkholderiales_Comamonadaceae_Giesbergeria
OTU_1545	Patescibacteria_Saccharimonadia_Saccharimonadales_Saccharimonadaceae_Saccharimonadaceae
OTU_1546	Proteobacteria_Gammaproteobacteria_Pseudomonadales_Moraxellaceae_Acinetobacter
OTU_1549	Proteobacteria_Gammaproteobacteria_Pseudomonadales_Moraxellaceae_Acinetobacter
OTU_155	Proteobacteria_Gammaproteobacteria_Pseudomonadales_Pseudomonadaceae_Pseudomonas
OTU_1551	Bacteroidota_Bacteroidia_Bacteroidales_Prevotellaceae_Prevotella
OTU_1552	Patescibacteria_Gracilibacteria_Absconditabacteriales__Absconditabacteriales__Absconditabacteriales_
OTU_1553	Bacteroidota_Bacteroidia_Flavobacteriales_Flavobacteriaceae_Flavobacterium
OTU_1554	Bacteroidota_Bacteroidia_Cytophagales_Spirosomaceae_Pseudarcicella
OTU_1555	Actinobacteriota_Actinobacteria_Unclassified_Actinobacteria_Unclassified_Actinobacteria_Unclassified_Actinobacteria
OTU_1556	Actinobacteriota_Actinobacteria_Actinomycetales_Actinomycetaceae_Actinomyces
OTU_1557	Actinobacteriota_Actinobacteria_Corynebacteriales_Corynebacteriaceae_Lawsonella
OTU_1558	Chloroflexi_Anaerolineae_SBR1031_A4b_A4b
OTU_156	Patescibacteria_Gracilibacteria_Absconditabacteriales__Absconditabacteriales__Absconditabacteriales_
OTU_1560	Proteobacteria_Gammaproteobacteria_Cellvibrionales_Cellvibrionaceae_Cellvibrio
OTU_1561	Proteobacteria_Gammaproteobacteria_Burkholderiales_Comamonadaceae_Unclassified_Comamonadaceae
OTU_1562	Bacteroidota_Bacteroidia_Cytophagales_Hymenobacteraceae_Hymenobacter
OTU_1563	Proteobacteria_Gammaproteobacteria_Pasteurellales_Pasteurellaceae_Aggregatibacter
OTU_1565	Actinobacteriota_Actinobacteria_Corynebacteriales_Corynebacteriaceae_Corynebacterium
OTU_1566	Proteobacteria_Gammaproteobacteria_Pseudomonadales_Pseudomonadaceae_Pseudomonas
OTU_1567	Firmicutes_Clostridia_Lachnospirales_Lachnospiraceae_Unclassified_Lachnospiraceae
OTU_1568	Proteobacteria_Alphaproteobacteria_Sphingomonadales_Sphingomonadaceae_Sphingomonas
OTU_1569	Firmicutes_Clostridia_Lachnospirales_Lachnospiraceae_Anaerostipes
OTU_157	Bdellovibrionota_Bdellovibrionia_Bdellovibrionales_Bdellovibrionaceae_Bdellovibrio
OTU_1570	Proteobacteria_Gammaproteobacteria_Burkholderiales_Burkholderiaceae_Burkholderia-Caballeronia-Paraburkholderia
OTU_1571	Bacteroidota_Kapabacteria_Kapabacteriales_Kapabacteriales_Kapabacteriales
OTU_1572	Proteobacteria_Gammaproteobacteria_Burkholderiales_Burkholderiaceae_Robbsia
OTU_1573	Proteobacteria_Alphaproteobacteria_Caulobacterales_Caulobacteraceae_Brevundimonas
OTU_1574	Proteobacteria_Gammaproteobacteria_Burkholderiales_Comamonadaceae_Hydrogenophaga
OTU_1575	Bacteroidota_Bacteroidia_Bacteroidales_Rikenellaceae_uncultured
OTU_1576	Firmicutes_Bacilli_Lactobacillales_Lactobacillaceae_Lactobacillus
OTU_1577	Proteobacteria_Unclassified_Proteobacteria_Unclassified_Proteobacteria_Unclassified_Proteobacteria_Unclassified_Proteobacteria
OTU_1578	Bacteroidota_Bacteroidia_Sphingobacteriales_NS11-12_marine_group_NS11-12_marine_group
OTU_158	Bdellovibrionota_Oligoflexia_0319-6G20_0319-6G20_0319-6G20
OTU_1580	Bacteroidota_Bacteroidia_Flavobacteriales_Flavobacteriaceae_Flavobacterium
OTU_1581	Patescibacteria_Parcubacteria_Candidatus_Campbellbacteria_Candidatus_Campbellbacteria_Candidatus_Campbellbacteria
OTU_1582	Acidobacteriota_Acidobacteriae_Unclassified_Acidobacteriae_Unclassified_Acidobacteriae_Unclassified_Acidobacteriae
OTU_1583	Patescibacteria_Parcubacteria_Candidatus_Kaiserbacteria_Candidatus_Kaiserbacteria_Candidatus_Kaiserbacteria
OTU_1584	Proteobacteria_Alphaproteobacteria_Sphingomonadales_Sphingomonadaceae_Porphyrobacter
OTU_1586	Bacteroidota_Bacteroidia_Chitinophagales_Saprospiraceae_Candidatus_Aquirestis
OTU_1588	Actinobacteriota_Actinobacteria_Corynebacteriales_Corynebacteriaceae_Corynebacterium
OTU_1589	Proteobacteria_Gammaproteobacteria_Burkholderiales_Oxalobacteraceae_Unclassified_Oxalobacteraceae
OTU_159	Patescibacteria_Gracilibacteria_Candidatus_Peribacteria_Candidatus_Peribacteria_Candidatus_Peribacteria
OTU_1590	Proteobacteria_Gammaproteobacteria_Diplorickettsiales_Diplorickettsiaceae_Rickettsiella
OTU_1591	Firmicutes_Negativicutes_Veillonellales-Selenomonadales_Selenomonadaceae_Megamonas
OTU_1592	Proteobacteria_Alphaproteobacteria_Unclassified_Alphaproteobacteria_Unclassified_Alphaproteobacteria_Unclassified_Alphaproteobacteria
OTU_1593	Acidobacteriota_Blastocatellia_24-Nov_24-Nov_24-Nov
OTU_1594	Chloroflexi_Anaerolineae_SBR1031_A4b_A4b
OTU_1595	Proteobacteria_Gammaproteobacteria_Burkholderiales_Alcaligenaceae_Unclassified_Alcaligenaceae
OTU_1596	Patescibacteria_Parcubacteria_Unclassified_Parcubacteria_Unclassified_Parcubacteria_Unclassified_Parcubacteria
OTU_1597	Proteobacteria_Gammaproteobacteria_Xanthomonadales_Xanthomonadaceae_Stenotrophomonas
OTU_1598	Bacteroidota_Bacteroidia_Flavobacteriales_Flavobacteriaceae_Flavobacterium
OTU_1599	Bacteroidota_Bacteroidia_Chitinophagales_Chitinophagaceae_Edaphobaculum
OTU_1600	Firmicutes_Bacilli_Lactobacillales_Streptococcaceae_Streptococcus
OTU_1601	Firmicutes_Bacilli_Lactobacillales_Streptococcaceae_Streptococcus
OTU_1602	Bacteroidota_Bacteroidia_Chitinophagales_Saprospiraceae_uncultured
OTU_1603	Proteobacteria_Gammaproteobacteria_Burkholderiales_Comamonadaceae_Unclassified_Comamonadaceae
OTU_1604	Proteobacteria_Gammaproteobacteria_Burkholderiales_Comamonadaceae_Unclassified_Comamonadaceae
OTU_1605	Firmicutes_Negativicutes_Veillonellales-Selenomonadales_Veillonellaceae_Veillonella
OTU_1606	Proteobacteria_Alphaproteobacteria_Paracaedibacterales_Paracaedibacteraceae_Candidatus_Finniella
OTU_1607	Actinobacteriota_Actinobacteria_Micrococcales_Cellulomonadaceae_Actinotalea
OTU_1609	Proteobacteria_Gammaproteobacteria_Burkholderiales_Comamonadaceae_Pelomonas
OTU_1610	Gemmatimonadota_Longimicrobia_Longimicrobiales_Longimicrobiaceae_YC-ZSS-LKJ147
OTU_1611	Patescibacteria_Parcubacteria_Candidatus_Kaiserbacteria_Candidatus_Kaiserbacteria_Candidatus_Kaiserbacteria
OTU_1613	Proteobacteria_Alphaproteobacteria_Sphingomonadales_Sphingomonadaceae_Sphingopyxis
OTU_1614	Firmicutes_Clostridia_Clostridiales_Clostridiaceae_Clostridium_sensu_stricto_13
OTU_1615	Proteobacteria_Gammaproteobacteria_Burkholderiales_Comamonadaceae_Unclassified_Comamonadaceae
OTU_1616	Margulisbacteria_Margulisbacteria_Margulisbacteria_Margulisbacteria_Margulisbacteria
OTU_1617	Proteobacteria_Alphaproteobacteria_Sphingomonadales_Sphingomonadaceae_Sphingomonas
OTU_1618	Firmicutes_Clostridia_Peptococcales_Peptococcaceae_Peptococcus
OTU_1619	Bacteroidota_Bacteroidia_Cytophagales_Cytophagaceae_Cytophaga
OTU_162	Proteobacteria_Gammaproteobacteria_Unclassified_Gammaproteobacteria_Unclassified_Gammaproteobacteria_Unclassified_Gammaproteobacteria
OTU_1620	Patescibacteria_Parcubacteria_Parcubacteria_Parcubacteria_Parcubacteria
OTU_1621	Patescibacteria_Saccharimonadia_Saccharimonadales_Saccharimonadales_Saccharimonadales
OTU_1622	Dependentiae_Babeliae_Babeliales_Unclassified_Babeliales_Unclassified_Babeliales
OTU_1623	Proteobacteria_Gammaproteobacteria_Burkholderiales_Comamonadaceae_Unclassified_Comamonadaceae
OTU_1624	Bacteroidota_Bacteroidia_Bacteroidales_Dysgonomonadaceae_Fermentimonas
OTU_1626	Bacteroidota_Bacteroidia_Chitinophagales_Chitinophagaceae_uncultured
OTU_1627	Acidobacteriota_Blastocatellia_Blastocatellales_Blastocatellaceae_Blastocatella
OTU_1628	Proteobacteria_Alphaproteobacteria_Acetobacterales_Acetobacteraceae_Rhodovastum
OTU_163	Firmicutes_Bacilli_Lactobacillales_Lactobacillaceae_Lactobacillus
OTU_1631	Proteobacteria_Gammaproteobacteria_Pseudomonadales_Pseudomonadaceae_Pseudomonas
OTU_1632	Proteobacteria_Gammaproteobacteria_Pseudomonadales_Pseudomonadaceae_Pseudomonas
OTU_1633	Bacteroidota_Bacteroidia_Chitinophagales_Saprospiraceae_uncultured
OTU_1634	Bacteroidota_Bacteroidia_Flavobacteriales_Flavobacteriaceae_Flavobacterium
OTU_1635	Acidobacteriota_Acidobacteriae_Bryobacterales_Bryobacteraceae_Bryobacter
OTU_164	Proteobacteria_Gammaproteobacteria_Pseudomonadales_Pseudomonadaceae_Pseudomonas
OTU_1640	Bdellovibrionota_Bdellovibrionia_Bdellovibrionales_Bdellovibrionaceae_Bdellovibrio
OTU_1642	Firmicutes_Bacilli_Lactobacillales_Streptococcaceae_Streptococcus
OTU_1644	Bacteroidota_Bacteroidia_Bacteroidales_Prevotellaceae_Prevotellaceae_UCG-001
OTU_1645	Bacteroidota_Bacteroidia_Flavobacteriales_Flavobacteriaceae_Flavobacterium
OTU_1646	Bacteroidota_Bacteroidia_Sphingobacteriales_env.OPS_17_env.OPS_17
OTU_1648	Proteobacteria_Gammaproteobacteria_Burkholderiales_Comamonadaceae_Unclassified_Comamonadaceae
OTU_1649	Dependentiae_Babeliae_Babeliales_Unclassified_Babeliales_Unclassified_Babeliales
OTU_165	Proteobacteria_Gammaproteobacteria_Aeromonadales_Aeromonadaceae_Aeromonas
OTU_1651	Proteobacteria_Alphaproteobacteria_Sphingomonadales_Sphingomonadaceae_Sphingobium
OTU_1653	Firmicutes_Clostridia_Unclassified_Clostridia_Unclassified_Clostridia_Unclassified_Clostridia
OTU_1654	Bacteroidota_Bacteroidia_Chitinophagales_Chitinophagaceae_Edaphobaculum
OTU_1655	Actinobacteriota_Actinobacteria_Micrococcales_Microbacteriaceae_Microbacterium
OTU_1656	Bacteroidota_Bacteroidia_Unclassified_Bacteroidia_Unclassified_Bacteroidia_Unclassified_Bacteroidia
OTU_1657	Proteobacteria_Gammaproteobacteria_Burkholderiales_Comamonadaceae_Acidovorax
OTU_1659	Bacteroidota_Bacteroidia_Sphingobacteriales_Sphingobacteriaceae_Pedobacter
OTU_166	Patescibacteria_Parcubacteria_Candidatus_Kaiserbacteria_Candidatus_Kaiserbacteria_Candidatus_Kaiserbacteria
OTU_1660	Bdellovibrionota_Oligoflexia_0319-6G20_0319-6G20_0319-6G20
OTU_1661	Bacteroidota_Bacteroidia_Bacteroidales_Tannerellaceae_Parabacteroides
OTU_1662	Bacteroidota_Bacteroidia_Chitinophagales_Chitinophagaceae_Sediminibacterium
OTU_1663	Proteobacteria_Gammaproteobacteria_Burkholderiales_Oxalobacteraceae_Janthinobacterium
OTU_1665	Proteobacteria_Gammaproteobacteria_Burkholderiales_Oxalobacteraceae_Unclassified_Oxalobacteraceae
OTU_1666	Bacteroidota_Bacteroidia_Chitinophagales_Chitinophagaceae_Ferruginibacter
OTU_167	Proteobacteria_Alphaproteobacteria_Rhizobiales_Beijerinckiaceae_Methylobacterium-Methylorubrum
OTU_1670	Actinobacteriota_Actinobacteria_Frankiales_Geodermatophilaceae_Blastococcus
OTU_1671	Bdellovibrionota_Oligoflexia_Oligoflexales_uncultured_uncultured
OTU_1672	Bacteroidota_Bacteroidia_Flavobacteriales_Crocinitomicaceae_Crocinitomix
OTU_1673	Proteobacteria_Alphaproteobacteria_Acetobacterales_Acetobacteraceae_Rhodovastum
OTU_1674	Firmicutes_Bacilli_Lactobacillales_Listeriaceae_Brochothrix
OTU_1675	Bacteroidota_Bacteroidia_Flavobacteriales_Flavobacteriaceae_Flavobacterium
OTU_1677	Patescibacteria_ABY1_Candidatus_Falkowbacteria_Candidatus_Falkowbacteria_Candidatus_Falkowbacteria
OTU_1678	Bacteroidota_Bacteroidia_Flavobacteriales_Flavobacteriaceae_Flavobacterium
OTU_168	Actinobacteriota_Actinobacteria_PeM15_PeM15_PeM15
OTU_1680	Acidobacteriota_Holophagae_Holophagales_Holophagaceae_Holophagaceae
OTU_1681	Bacteroidota_Bacteroidia_Cytophagales_Microscillaceae_uncultured
OTU_1682	Bacteroidota_Bacteroidia_Flavobacteriales_Flavobacteriaceae_Flavobacterium
OTU_1683	Bacteroidota_Bacteroidia_Flavobacteriales_Flavobacteriaceae_Flavobacterium
OTU_1684	Bacteroidota_Bacteroidia_Unclassified_Bacteroidia_Unclassified_Bacteroidia_Unclassified_Bacteroidia
OTU_1685	Bacteroidota_Bacteroidia_Sphingobacteriales_NS11-12_marine_group_NS11-12_marine_group
OTU_1686	Bdellovibrionota_Bdellovibrionia_Bdellovibrionales_Bdellovibrionaceae_Bdellovibrio
OTU_1688	Bacteroidota_Bacteroidia_Flavobacteriales_Flavobacteriaceae_Flavobacterium
OTU_1689	Firmicutes_Clostridia_Peptostreptococcales-Tissierellales_Anaerovoracaceae_Family_XIII_UCG-001
OTU_169	Actinobacteriota_Actinobacteria_Frankiales_Sporichthyaceae_hgcI_clade
OTU_1690	Bacteroidota_Bacteroidia_Flavobacteriales_Flavobacteriaceae_Flavobacterium
OTU_1691	Firmicutes_Clostridia_Clostridiales_Clostridiaceae_Candidatus_Arthromitus
OTU_1692	Actinobacteriota_Actinobacteria_Propionibacteriales_Nocardioidaceae_Nocardioides
OTU_1693	Bacteroidota_Bacteroidia_Flavobacteriales_Crocinitomicaceae_uncultured
OTU_1694	Proteobacteria_Gammaproteobacteria_Burkholderiales_Comamonadaceae_Sphaerotilus
OTU_1695	Firmicutes_Bacilli_Bacillales_Planococcaceae_Sporosarcina
OTU_1696	Proteobacteria_Gammaproteobacteria_Legionellales_Legionellaceae_Legionella
OTU_1697	Actinobacteriota_Actinobacteria_Micrococcales_Microbacteriaceae_Unclassified_Microbacteriaceae
OTU_1698	Patescibacteria_Parcubacteria_Parcubacteria_Parcubacteria_Parcubacteria
OTU_1699	Proteobacteria_Alphaproteobacteria_Rhizobiales_Hyphomicrobiaceae_Unclassified_Hyphomicrobiaceae
OTU_170	Proteobacteria_Alphaproteobacteria_Sphingomonadales_Sphingomonadaceae_Unclassified_Sphingomonadaceae
OTU_1700	Actinobacteriota_Actinobacteria_Actinomycetales_Actinomycetaceae_Actinomyces
OTU_1701	Patescibacteria_Parcubacteria_Candidatus_Nomurabacteria_Candidatus_Nomurabacteria_Candidatus_Nomurabacteria
OTU_1702	Actinobacteriota_Actinobacteria_Corynebacteriales_Mycobacteriaceae_Mycobacterium
OTU_1703	Patescibacteria_Parcubacteria_Candidatus_Kaiserbacteria_Candidatus_Kaiserbacteria_Candidatus_Kaiserbacteria
OTU_1705	Chloroflexi_Anaerolineae_SBR1031_A4b_Unclassified_A4b
OTU_1706	Proteobacteria_Gammaproteobacteria_Burkholderiales_Oxalobacteraceae_Massilia
OTU_1707	Firmicutes_Clostridia_Clostridiales_Clostridiaceae_Unclassified_Clostridiaceae
OTU_1708	Actinobacteriota_Actinobacteria_Corynebacteriales_Corynebacteriaceae_Corynebacterium
OTU_1709	Actinobacteriota_Acidimicrobiia_Microtrichales_Ilumatobacteraceae_CL500-29_marine_group
OTU_1710	Firmicutes_Bacilli_Lactobacillales_Unclassified_Lactobacillales_Unclassified_Lactobacillales
OTU_1711	Bacteroidota_Bacteroidia_Flavobacteriales_Flavobacteriaceae_Flavobacterium
OTU_1712	Bacteroidota_Bacteroidia_Flavobacteriales_Flavobacteriaceae_Flavobacterium
OTU_1713	Proteobacteria_Alphaproteobacteria_Rhizobiales_Rhizobiaceae_Shinella
OTU_1714	Proteobacteria_Alphaproteobacteria_Sphingomonadales_Sphingomonadaceae_Sphingomonas
OTU_1715	Firmicutes_Negativicutes_Veillonellales-Selenomonadales_Veillonellaceae_Veillonella
OTU_1716	Proteobacteria_Gammaproteobacteria_Legionellales_Legionellaceae_Legionella
OTU_1717	Bacteroidota_Bacteroidia_Cytophagales_Microscillaceae_OLB12
OTU_1718	Bacteroidota_Bacteroidia_Flavobacteriales_Flavobacteriaceae_Flavobacterium
OTU_1719	Proteobacteria_Alphaproteobacteria_Sphingomonadales_Sphingomonadaceae_Novosphingobium
OTU_172	Bacteroidota_Bacteroidia_Cytophagales_Spirosomaceae_Arcicella
OTU_1720	Bacteroidota_Bacteroidia_Flavobacteriales_Weeksellaceae_Chryseobacterium
OTU_1722	Fusobacteriota_Fusobacteriia_Fusobacteriales_Fusobacteriaceae_Fusobacterium
OTU_1725	Proteobacteria_Gammaproteobacteria_Burkholderiales_Aquaspirillaceae_Aquaspirillum
OTU_1726	Proteobacteria_Gammaproteobacteria_Burkholderiales_Unclassified_Burkholderiales_Unclassified_Burkholderiales
OTU_1729	Firmicutes_Bacilli_Erysipelotrichales_Erysipelotrichaceae_Turicibacter
OTU_173	Planctomycetota_Phycisphaerae_Phycisphaerales_Phycisphaeraceae_SM1A02
OTU_1730	Firmicutes_Bacilli_Lactobacillales_Streptococcaceae_Streptococcus
OTU_1731	Proteobacteria_Gammaproteobacteria_Burkholderiales_Oxalobacteraceae_Unclassified_Oxalobacteraceae
OTU_1732	Firmicutes_Negativicutes_Veillonellales-Selenomonadales_Veillonellaceae_Veillonella
OTU_1734	Acidobacteriota_Vicinamibacteria_Vicinamibacterales_uncultured_uncultured
OTU_1735	Bacteroidota_Bacteroidia_Bacteroidales_Prevotellaceae_Prevotella
OTU_1736	Desulfobacterota_Desulfuromonadia_Desulfuromonadia_Geothermobacteraceae_Geothermobacter
OTU_1737	Proteobacteria_Gammaproteobacteria_Pseudomonadales_Pseudomonadaceae_Thiopseudomonas
OTU_1738	Actinobacteriota_Actinobacteria_Kineosporiales_Kineosporiaceae_Angustibacter
OTU_1739	Acidobacteriota_Blastocatellia_Blastocatellales_Blastocatellaceae_Blastocatella
OTU_174	Proteobacteria_Gammaproteobacteria_Legionellales_Legionellaceae_Legionella
OTU_1740	Bacteroidota_Bacteroidia_Chitinophagales_Chitinophagaceae_Puia
OTU_1741	Proteobacteria_Gammaproteobacteria_Burkholderiales_Rhodocyclaceae_Propionivibrio
OTU_1742	Proteobacteria_Gammaproteobacteria_Pseudomonadales_Moraxellaceae_Acinetobacter
OTU_1743	Proteobacteria_Gammaproteobacteria_Chromatiales_Chromatiaceae_Lamprocystis
OTU_1744	Patescibacteria_Parcubacteria_Candidatus_Campbellbacteria_Candidatus_Campbellbacteria_Candidatus_Campbellbacteria
OTU_1745	Bacteroidota_Bacteroidia_Flavobacteriales_Flavobacteriaceae_Capnocytophaga
OTU_1746	Patescibacteria_Parcubacteria_Candidatus_Kaiserbacteria_Candidatus_Kaiserbacteria_Candidatus_Kaiserbacteria
OTU_1747	Patescibacteria_Saccharimonadia_Saccharimonadales_Saccharimonadales_Saccharimonadales
OTU_1748	Bacteroidota_Bacteroidia_Cytophagales_Cyclobacteriaceae_uncultured
OTU_1749	Proteobacteria_Alphaproteobacteria_Caulobacterales_Caulobacteraceae_Brevundimonas
OTU_175	Bacteroidota_Bacteroidia_Bacteroidales_Rikenellaceae_Rikenellaceae_RC9_gut_group
OTU_1750	Actinobacteriota_Actinobacteria_Micrococcales_Microbacteriaceae_Microbacterium
OTU_1751	Proteobacteria_Gammaproteobacteria_Burkholderiales_Comamonadaceae_Polaromonas
OTU_1752	Patescibacteria_Gracilibacteria_Candidatus_Peribacteria_Candidatus_Peribacteria_Candidatus_Peribacteria
OTU_1753	Acidobacteriota_Blastocatellia_Pyrinomonadales_Pyrinomonadaceae_RB41
OTU_1756	Bacteroidota_Bacteroidia_Flavobacteriales_Flavobacteriaceae_Myroides
OTU_1758	Acidobacteriota_Acidobacteriae_Solibacterales_Solibacteraceae_Candidatus_Solibacter
OTU_1759	Actinobacteriota_Thermoleophilia_Solirubrobacterales_67-14_67-14
OTU_176	Bacteroidota_Bacteroidia_Flavobacteriales_Flavobacteriaceae_Flavobacterium
OTU_1760	Myxococcota_Myxococcia_Myxococcales_Anaeromyxobacteraceae_Anaeromyxobacter
OTU_1762	Proteobacteria_Gammaproteobacteria_Enterobacterales_Budviciaceae_Budvicia
OTU_1763	Proteobacteria_Gammaproteobacteria_Pasteurellales_Pasteurellaceae_Aggregatibacter
OTU_1764	Actinobacteriota_Actinobacteria_Micrococcales_Microbacteriaceae_Unclassified_Microbacteriaceae
OTU_1765	Patescibacteria_Parcubacteria_Candidatus_Kaiserbacteria_Candidatus_Kaiserbacteria_Candidatus_Kaiserbacteria
OTU_1766	Bacteroidota_Bacteroidia_Flavobacteriales_Flavobacteriaceae_Flavobacterium
OTU_1768	Verrucomicrobiota_Verrucomicrobiae_Verrucomicrobiales_Rubritaleaceae_Luteolibacter
OTU_1769	Patescibacteria_Gracilibacteria_Candidatus_Peribacteria_Candidatus_Peribacteria_Candidatus_Peribacteria
OTU_177	Firmicutes_Bacilli_Lactobacillales_Streptococcaceae_Streptococcus
OTU_1770	Proteobacteria_Alphaproteobacteria_Rhizobiales_Beijerinckiaceae_Unclassified_Beijerinckiaceae
OTU_1772	Proteobacteria_Gammaproteobacteria_Burkholderiales_Comamonadaceae_Ramlibacter
OTU_1773	Proteobacteria_Gammaproteobacteria_Burkholderiales_Neisseriaceae_Neisseria
OTU_1774	Proteobacteria_Gammaproteobacteria_Burkholderiales_Comamonadaceae_Polaromonas
OTU_1775	Proteobacteria_Gammaproteobacteria_Burkholderiales_Chitinibacteraceae_Deefgea
OTU_1777	Proteobacteria_Gammaproteobacteria_Burkholderiales_Comamonadaceae_Rhodoferax
OTU_1779	Firmicutes_Clostridia_Lachnospirales_Lachnospiraceae_Blautia
OTU_178	Bacteroidota_Bacteroidia_Chitinophagales_Saprospiraceae_uncultured
OTU_1783	Proteobacteria_Gammaproteobacteria_Burkholderiales_Neisseriaceae_uncultured
OTU_1784	Proteobacteria_Alphaproteobacteria_Sphingomonadales_Sphingomonadaceae_Unclassified_Sphingomonadaceae
OTU_1785	Bacteroidota_Bacteroidia_Flavobacteriales_Weeksellaceae_Chryseobacterium
OTU_1786	Firmicutes_Bacilli_Lactobacillales_Enterococcaceae_Enterococcus
OTU_1788	Bacteroidota_Bacteroidia_Chitinophagales_Unclassified_Chitinophagales_Unclassified_Chitinophagales
OTU_1789	Proteobacteria_Gammaproteobacteria_Burkholderiales_Comamonadaceae_Rhodoferax
OTU_179	Proteobacteria_Alphaproteobacteria_Sphingomonadales_Sphingomonadaceae_uncultured
OTU_1790	Patescibacteria_Gracilibacteria_Candidatus_Peregrinibacteria_Candidatus_Peregrinibacteria_Candidatus_Peregrinibacteria
OTU_1791	Actinobacteriota_Acidimicrobiia_Microtrichales_Microtrichaceae_IMCC26207
OTU_1792	Bacteroidota_Bacteroidia_Flavobacteriales_Flavobacteriaceae_Flavobacterium
OTU_1794	Patescibacteria_Parcubacteria_Parcubacteria_Parcubacteria_Parcubacteria
OTU_1795	Patescibacteria_Unclassified_Patescibacteria_Unclassified_Patescibacteria_Unclassified_Patescibacteria_Unclassified_Patescibacteria
OTU_1797	Actinobacteriota_Thermoleophilia_Solirubrobacterales_67-14_67-14
OTU_1801	Proteobacteria_Gammaproteobacteria_Burkholderiales_Oxalobacteraceae_Massilia
OTU_1802	Proteobacteria_Alphaproteobacteria_Caulobacterales_Caulobacteraceae_Brevundimonas
OTU_1803	Proteobacteria_Alphaproteobacteria_Sphingomonadales_Sphingomonadaceae_Unclassified_Sphingomonadaceae
OTU_1805	Bacteroidota_Bacteroidia_Cytophagales_Cytophagaceae_Cytophaga
OTU_1806	Proteobacteria_Alphaproteobacteria_Rhizobiales_Rhizobiaceae_Aliihoeflea
OTU_1807	Actinobacteriota_Actinobacteria_Micrococcales_Microbacteriaceae_Microbacterium
OTU_1808	Halobacterota_Halobacteria_Halobacterales_Halobacterales_uncultured
OTU_181	Acidobacteriota_Acidobacteriae_Acidobacteriales_Acidobacteriaceae__Granulicella
OTU_1811	Firmicutes_Bacilli_Lactobacillales_Lactobacillaceae_Lactobacillus
OTU_1813	Bdellovibrionota_Bdellovibrionia_Bdellovibrionales_Bdellovibrionaceae_Bdellovibrio
OTU_1814	Proteobacteria_Unclassified_Proteobacteria_Unclassified_Proteobacteria_Unclassified_Proteobacteria_Unclassified_Proteobacteria
OTU_1816	Bacteroidota_Bacteroidia_Bacteroidales_Muribaculaceae_Muribaculaceae
OTU_1817	Patescibacteria_Gracilibacteria_Candidatus_Peribacteria_Candidatus_Peribacteria_Candidatus_Peribacteria
OTU_1818	Bacteroidota_Bacteroidia_Sphingobacteriales_Sphingobacteriaceae_Pedobacter
OTU_1819	Patescibacteria_Gracilibacteria_Candidatus_Peregrinibacteria_Candidatus_Peregrinibacteria_Candidatus_Peregrinibacteria
OTU_1820	Bacteroidota_Bacteroidia_Flavobacteriales_Flavobacteriaceae_Flavobacterium
OTU_1821	Actinobacteriota_Actinobacteria_Micrococcales_Microbacteriaceae_Unclassified_Microbacteriaceae
OTU_1822	Bacteroidota_Bacteroidia_Bacteroidales_Prevotellaceae_Prevotella
OTU_1824	Actinobacteriota_Actinobacteria_Actinomycetales_Actinomycetaceae_Actinomyces
OTU_1825	Proteobacteria_Gammaproteobacteria_Vibrionales_Vibrionaceae_Photobacterium
OTU_1826	Proteobacteria_Gammaproteobacteria_Pseudomonadales_Moraxellaceae_Acinetobacter
OTU_1827	Actinobacteriota_Coriobacteriia_Coriobacteriales_Coriobacteriaceae_Collinsella
OTU_1828	Acidobacteriota_Blastocatellia_24-Nov_24-Nov_24-Nov
OTU_1829	Bacteroidota_Bacteroidia_Cytophagales_Microscillaceae_uncultured
OTU_183	Firmicutes_Clostridia_Peptostreptococcales-Tissierellales_Peptostreptococcales-Tissierellales_Peptoniphilus
OTU_1830	Patescibacteria_Gracilibacteria_Candidatus_Peribacteria_Candidatus_Peribacteria_Candidatus_Peribacteria
OTU_1832	Firmicutes_Negativicutes_Veillonellales-Selenomonadales_Veillonellaceae_Veillonella
OTU_1833	Firmicutes_Bacilli_Lactobacillales_Lactobacillaceae_Lactobacillus
OTU_1834	Patescibacteria_Parcubacteria_Candidatus_Staskawiczbacteria_Candidatus_Staskawiczbacteria_Candidatus_Staskawiczbacteria
OTU_1836	Chloroflexi_Anaerolineae_20-Jan_20-Jan_20-Jan
OTU_1837	Patescibacteria_Parcubacteria_Candidatus_Kaiserbacteria_Candidatus_Kaiserbacteria_Candidatus_Kaiserbacteria
OTU_1838	Patescibacteria_Microgenomatia_Candidatus_Roizmanbacteria_Candidatus_Roizmanbacteria_Candidatus_Roizmanbacteria
OTU_1839	Proteobacteria_Gammaproteobacteria_Burkholderiales_Comamonadaceae_Delftia
OTU_184	Firmicutes_Bacilli_Staphylococcales_Staphylococcaceae_Staphylococcus
OTU_1840	Proteobacteria_Alphaproteobacteria_Sphingomonadales_Sphingomonadaceae_Sphingomonas
OTU_1841	Bacteroidota_Bacteroidia_Cytophagales_Spirosomaceae_Pseudarcicella
OTU_1842	Patescibacteria_Microgenomatia_Candidatus_Roizmanbacteria_Candidatus_Roizmanbacteria_Candidatus_Roizmanbacteria
OTU_1843	Proteobacteria_Gammaproteobacteria_Burkholderiales_Alcaligenaceae_Unclassified_Alcaligenaceae
OTU_1844	Proteobacteria_Gammaproteobacteria_Burkholderiales_Nitrosomonadaceae_DSSD61
OTU_1845	Myxococcota_Polyangia_Polyangiales_BIrii41_BIrii41
OTU_1846	Nitrospirota_Nitrospiria_Nitrospirales_Nitrospiraceae_Nitrospira
OTU_1847	Actinobacteriota_Actinobacteria_Corynebacteriales_Corynebacteriaceae_Corynebacterium
OTU_1848	Patescibacteria_Parcubacteria_Unclassified_Parcubacteria_Unclassified_Parcubacteria_Unclassified_Parcubacteria
OTU_1849	Proteobacteria_Gammaproteobacteria_Pseudomonadales_Moraxellaceae_Enhydrobacter
OTU_1850	Bacteroidota_Bacteroidia_Flavobacteriales_Crocinitomicaceae_Unclassified_Crocinitomicaceae
OTU_1852	Proteobacteria_Gammaproteobacteria_Burkholderiales_TRA3-20_TRA3-20
OTU_1853	Bacteroidota_Bacteroidia_Cytophagales_Spirosomaceae_Pseudarcicella
OTU_1854	Proteobacteria_Gammaproteobacteria_Burkholderiales_Sulfuricellaceae_Ferritrophicum
OTU_1855	Firmicutes_Bacilli_Lactobacillales_Streptococcaceae_Streptococcus
OTU_1856	Bdellovibrionota_Bdellovibrionia_Bdellovibrionales_Bdellovibrionaceae_Bdellovibrio
OTU_1857	Proteobacteria_Gammaproteobacteria_Burkholderiales_Aquaspirillaceae_Aquaspirillum
OTU_1858	Actinobacteriota_Actinobacteria_Micrococcales_Micrococcaceae_Micrococcus
OTU_1859	Actinobacteriota_Actinobacteria_Micrococcales_Microbacteriaceae_Unclassified_Microbacteriaceae
OTU_1861	Dependentiae_Babeliae_Babeliales_Babeliales_Babeliales
OTU_1862	Firmicutes_Bacilli_Lactobacillales_Streptococcaceae_Streptococcus
OTU_1863	Proteobacteria_Gammaproteobacteria_Legionellales_Legionellaceae_Legionella
OTU_1866	Actinobacteriota_Actinobacteria_Micrococcales_Micrococcaceae_Arthrobacter
OTU_1868	Chloroflexi_Anaerolineae_SBR1031_A4b_A4b
OTU_187	Proteobacteria_Alphaproteobacteria_Sphingomonadales_Sphingomonadaceae_Sphingorhabdus
OTU_1870	Bdellovibrionota_Oligoflexia_0319-6G20_0319-6G20_0319-6G20
OTU_1872	Proteobacteria_Gammaproteobacteria_Unclassified_Gammaproteobacteria_Unclassified_Gammaproteobacteria_Unclassified_Gammaproteobacteria
OTU_1873	Actinobacteriota_Actinobacteria_Corynebacteriales_Corynebacteriaceae_Corynebacterium
OTU_1874	Patescibacteria_Parcubacteria_Candidatus_Moranbacteria_Candidatus_Moranbacteria_Candidatus_Moranbacteria
OTU_1875	Bacteroidota_Bacteroidia_Sphingobacteriales_env.OPS_17_env.OPS_17
OTU_1876	Cloacimonadota_Cloacimonadia_Cloacimonadales_Cloacimonadaceae_W5
OTU_1877	Actinobacteriota_Actinobacteria_Micrococcales_Microbacteriaceae_Unclassified_Microbacteriaceae
OTU_1878	Proteobacteria_Alphaproteobacteria_Rhodobacterales_Rhodobacteraceae_Unclassified_Rhodobacteraceae
OTU_188	Proteobacteria_Gammaproteobacteria_Pseudomonadales_Moraxellaceae_Psychrobacter
OTU_1880	Proteobacteria_Alphaproteobacteria_Rhodobacterales_Rhodobacteraceae_Unclassified_Rhodobacteraceae
OTU_1881	Aenigmarchaeota_Aenigmarchaeia_Aenigmarchaeales_Aenigmarchaeales_Aenigmarchaeales
OTU_1882	Actinobacteriota_Actinobacteria_Corynebacteriales_Mycobacteriaceae_Mycobacterium
OTU_1883	Acidobacteriota_Vicinamibacteria_Subgroup_17_Subgroup_17_Subgroup_17
OTU_1884	Firmicutes_Bacilli_Lactobacillales_Lactobacillaceae_Lactobacillus
OTU_1885	Firmicutes_Bacilli_Staphylococcales_Staphylococcaceae_Staphylococcus
OTU_1886	Patescibacteria_Parcubacteria_Candidatus_Campbellbacteria_Candidatus_Campbellbacteria_Candidatus_Campbellbacteria
OTU_1887	Firmicutes_Bacilli_Lactobacillales_Carnobacteriaceae_Trichococcus
OTU_1888	Bacteroidota_Bacteroidia_Sphingobacteriales_NS11-12_marine_group_NS11-12_marine_group
OTU_1889	Actinobacteriota_Actinobacteria_Micrococcales_Intrasporangiaceae_Intrasporangiaceae
OTU_189	Firmicutes_Clostridia_Peptostreptococcales-Tissierellales_Peptostreptococcales-Tissierellales_Finegoldia
OTU_1890	Bacteroidota_Bacteroidia_Cytophagales_Spirosomaceae_Lacihabitans
OTU_1891	Proteobacteria_Alphaproteobacteria_Rhodobacterales_Rhodobacteraceae_Pseudorhodobacter
OTU_1892	Proteobacteria_Gammaproteobacteria_Legionellales_Legionellaceae_Legionella
OTU_1893	Actinobacteriota_Actinobacteria_Micrococcales_Microbacteriaceae_Amnibacterium
OTU_1894	Proteobacteria_Gammaproteobacteria_Cellvibrionales_Cellvibrionaceae_Cellvibrio
OTU_1895	Firmicutes_Clostridia_Lachnospirales_Lachnospiraceae_Lachnospiraceae_NK4A136_group
OTU_1898	Bacteroidota_Bacteroidia_Flavobacteriales_Flavobacteriaceae_Flavobacterium
OTU_1899	Proteobacteria_Gammaproteobacteria_Burkholderiales_Oxalobacteraceae_Unclassified_Oxalobacteraceae
OTU_190	Bacteroidota_Bacteroidia_Chitinophagales_Chitinophagaceae_Edaphobaculum
OTU_1900	Bacteroidota_Bacteroidia_Chitinophagales_Chitinophagaceae_uncultured
OTU_1902	Actinobacteriota_Actinobacteria_Frankiales_uncultured_uncultured
OTU_1903	Patescibacteria_Gracilibacteria_Candidatus_Peribacteria_Candidatus_Peribacteria_Candidatus_Peribacteria
OTU_1904	Proteobacteria_Gammaproteobacteria_Burkholderiales_Comamonadaceae_Limnohabitans
OTU_1906	Bdellovibrionota_Bdellovibrionia_Bacteriovoracales_Bacteriovoracaceae_Peredibacter
OTU_1907	Chloroflexi_Anaerolineae_SBR1031_SBR1031_SBR1031
OTU_1908	Bacteroidota_Bacteroidia_Sphingobacteriales_AKYH767_AKYH767
OTU_1910	Proteobacteria_Gammaproteobacteria_Enterobacterales_Erwiniaceae_Unclassified_Erwiniaceae
OTU_1913	Proteobacteria_Alphaproteobacteria_Rhizobiales_Rhizobiaceae_Allorhizobium-Neorhizobium-Pararhizobium-Rhizobium
OTU_1914	Proteobacteria_Alphaproteobacteria_Sphingomonadales_Sphingomonadaceae_Unclassified_Sphingomonadaceae
OTU_1916	Patescibacteria_Gracilibacteria_Absconditabacteriales__Absconditabacteriales__Absconditabacteriales_
OTU_1917	Proteobacteria_Alphaproteobacteria_Micavibrionales_uncultured_uncultured
OTU_1918	Proteobacteria_Gammaproteobacteria_Burkholderiales_Comamonadaceae_Unclassified_Comamonadaceae
OTU_1919	Firmicutes_Bacilli_Lactobacillales_Streptococcaceae_Streptococcus
OTU_192	Bacteroidota_Bacteroidia_Flavobacteriales_Crocinitomicaceae_Fluviicola
OTU_1920	Proteobacteria_Alphaproteobacteria_Rhizobiales_Beijerinckiaceae_Unclassified_Beijerinckiaceae
OTU_1921	Proteobacteria_Gammaproteobacteria_Burkholderiales_Comamonadaceae_Polaromonas
OTU_1922	Actinobacteriota_Actinobacteria_Corynebacteriales_Nocardiaceae_Rhodococcus
OTU_1923	Proteobacteria_Gammaproteobacteria_Pseudomonadales_Pseudomonadaceae_Pseudomonas
OTU_1924	Firmicutes_Negativicutes_Veillonellales-Selenomonadales_Veillonellaceae_Veillonella
OTU_1925	Bacteroidota_Bacteroidia_Sphingobacteriales_NS11-12_marine_group_NS11-12_marine_group
OTU_1927	Bacteroidota_Bacteroidia_Flavobacteriales_Flavobacteriaceae_Flavobacterium
OTU_1928	Patescibacteria_Parcubacteria_Candidatus_Kaiserbacteria_Candidatus_Kaiserbacteria_Candidatus_Kaiserbacteria
OTU_1929	Patescibacteria_Parcubacteria_Candidatus_Kaiserbacteria_Candidatus_Kaiserbacteria_Candidatus_Kaiserbacteria
OTU_1930	Actinobacteriota_Actinobacteria_uncultured_uncultured_uncultured
OTU_1931	Planctomycetota_Phycisphaerae_Tepidisphaerales_WD2101_soil_group_WD2101_soil_group
OTU_1933	Bacteroidota_Bacteroidia_Chitinophagales_Chitinophagaceae_uncultured
OTU_1934	Proteobacteria_Gammaproteobacteria_Burkholderiales_Comamonadaceae_Rhodoferax
OTU_1935	Proteobacteria_Gammaproteobacteria_Burkholderiales_Comamonadaceae_Methylibium
OTU_1936	Verrucomicrobiota_Omnitrophia_Omnitrophales_Omnitrophaceae_Candidatus_Omnitrophus
OTU_1937	Patescibacteria_Unclassified_Patescibacteria_Unclassified_Patescibacteria_Unclassified_Patescibacteria_Unclassified_Patescibacteria
OTU_1938	Proteobacteria_Gammaproteobacteria_Burkholderiales_Oxalobacteraceae_Unclassified_Oxalobacteraceae
OTU_1939	Patescibacteria_Parcubacteria_Unclassified_Parcubacteria_Unclassified_Parcubacteria_Unclassified_Parcubacteria
OTU_194	Patescibacteria_Gracilibacteria_Candidatus_Peribacteria_Candidatus_Peribacteria_Candidatus_Peribacteria
OTU_1940	Proteobacteria_Gammaproteobacteria_Burkholderiales_Comamonadaceae_Leptothrix
OTU_1941	Bacteroidota_Bacteroidia_Chitinophagales_uncultured_uncultured
OTU_1942	Patescibacteria_Gracilibacteria_Candidatus_Peribacteria_Candidatus_Peribacteria_Candidatus_Peribacteria
OTU_1943	Firmicutes_Bacilli_Lactobacillales_Lactobacillaceae_Lactobacillus
OTU_1944	Firmicutes_Bacilli_Lactobacillales_Lactobacillaceae_Lactobacillus
OTU_1945	Firmicutes_Clostridia_Lachnospirales_Lachnospiraceae_uncultured
OTU_1946	Proteobacteria_Alphaproteobacteria_Rhizobiales_Rhizobiaceae_Unclassified_Rhizobiaceae
OTU_1948	Firmicutes_Clostridia_Lachnospirales_Lachnospiraceae_Lachnospiraceae_UCG-008
OTU_195	Firmicutes_Bacilli_Lactobacillales_Lactobacillaceae_Lactobacillus
OTU_1951	Proteobacteria_Alphaproteobacteria_Sphingomonadales_Sphingomonadaceae_Rhizorhapis
OTU_1953	Campilobacterota_Campylobacteria_Campylobacterales_Arcobacteraceae_Arcobacter
OTU_1954	Proteobacteria_Gammaproteobacteria_Pseudomonadales_Pseudomonadaceae_Pseudomonas
OTU_1955	Proteobacteria_Alphaproteobacteria_Rhizobiales_Unclassified_Rhizobiales_Unclassified_Rhizobiales
OTU_1958	Firmicutes_Clostridia_Clostridia_UCG-014_Clostridia_UCG-014_Clostridia_UCG-014
OTU_196	Proteobacteria_Gammaproteobacteria_Burkholderiales_Comamonadaceae_Unclassified_Comamonadaceae
OTU_1961	Actinobacteriota_Actinobacteria_Micrococcales_Micrococcaceae_Arthrobacter
OTU_1963	Proteobacteria_Alphaproteobacteria_Sphingomonadales_Sphingomonadaceae_Unclassified_Sphingomonadaceae
OTU_1965	Firmicutes_Clostridia_Clostridiales_Clostridiaceae_Clostridium_sensu_stricto_1
OTU_1966	Patescibacteria_Parcubacteria_Candidatus_Nomurabacteria_Candidatus_Nomurabacteria_Candidatus_Nomurabacteria
OTU_1967	Firmicutes_Bacilli_Lactobacillales_Aerococcaceae_Aerococcus
OTU_1968	Acidobacteriota_Blastocatellia_Blastocatellales_Blastocatellaceae_Blastocatella
OTU_1970	Proteobacteria_Gammaproteobacteria_Burkholderiales_Methylophilaceae_Methylotenera
OTU_1971	Cyanobacteria_Cyanobacteriia_Cyanobacteriales_Chroococcidiopsaceae_Chroococcidiopsis_PCC_7203
OTU_1974	Bdellovibrionota_Bdellovibrionia_Bacteriovoracales_Bacteriovoracaceae_Peredibacter
OTU_1977	Firmicutes_Negativicutes_Veillonellales-Selenomonadales_Selenomonadaceae_Selenomonas
OTU_1979	Patescibacteria_Saccharimonadia_Saccharimonadales_Saccharimonadales_Saccharimonadales
OTU_1980	Bacteroidota_Bacteroidia_Flavobacteriales_Flavobacteriaceae_Flavobacterium
OTU_1981	Patescibacteria_Gracilibacteria_Candidatus_Peribacteria_Candidatus_Peribacteria_Candidatus_Peribacteria
OTU_1982	Patescibacteria_Parcubacteria_Candidatus_Nomurabacteria_Candidatus_Nomurabacteria_Candidatus_Nomurabacteria
OTU_1983	Bacteroidota_Bacteroidia_Chitinophagales_Saprospiraceae_Unclassified_Saprospiraceae
OTU_1984	Bacteroidota_Bacteroidia_Cytophagales_Cyclobacteriaceae_uncultured
OTU_1985	Proteobacteria_Alphaproteobacteria_Sphingomonadales_Sphingomonadaceae_Sphingomonas
OTU_1986	Proteobacteria_Gammaproteobacteria_Burkholderiales_Comamonadaceae_Unclassified_Comamonadaceae
OTU_1987	Bacteroidota_Bacteroidia_Bacteroidales_Prevotellaceae_Prevotella
OTU_1988	Patescibacteria_Parcubacteria_Candidatus_Kaiserbacteria_Candidatus_Kaiserbacteria_Candidatus_Kaiserbacteria
OTU_1989	Patescibacteria_Gracilibacteria_Absconditabacteriales__Absconditabacteriales__Absconditabacteriales_
OTU_199	Proteobacteria_Gammaproteobacteria_Burkholderiales_Comamonadaceae_Tepidimonas
OTU_1990	Proteobacteria_Gammaproteobacteria_Burkholderiales_Comamonadaceae_Unclassified_Comamonadaceae
OTU_1991	Proteobacteria_Gammaproteobacteria_Pseudomonadales_Pseudomonadaceae_Pseudomonas
OTU_1993	Firmicutes_Clostridia_Oscillospirales_Ruminococcaceae_Fournierella
OTU_1994	Bacteroidota_Bacteroidia_Flavobacteriales_Weeksellaceae_Chryseobacterium
OTU_1997	Proteobacteria_Gammaproteobacteria_Burkholderiales_Comamonadaceae_Unclassified_Comamonadaceae
OTU_1999	Actinobacteriota_Actinobacteria_Frankiales_Geodermatophilaceae_Blastococcus
OTU_2000	Patescibacteria_Parcubacteria_Candidatus_Kaiserbacteria_Candidatus_Kaiserbacteria_Candidatus_Kaiserbacteria
OTU_2001	Proteobacteria_Alphaproteobacteria_Sphingomonadales_Sphingomonadaceae_Sphingorhabdus
OTU_2002	Proteobacteria_Gammaproteobacteria_Burkholderiales_Comamonadaceae_Unclassified_Comamonadaceae
OTU_2003	Actinobacteriota_Actinobacteria_Micrococcales_Microbacteriaceae_Frondihabitans
OTU_2004	Bacteroidota_Bacteroidia_Flavobacteriales_Flavobacteriaceae_Flavobacterium
OTU_2005	Bacteroidota_Bacteroidia_Bacteroidales_Bacteroidetes_vadinHA17_Bacteroidetes_vadinHA17
OTU_2006	Firmicutes_Bacilli_Lactobacillales_Carnobacteriaceae_Trichococcus
OTU_2007	Proteobacteria_Gammaproteobacteria_Burkholderiales_Oxalobacteraceae_Massilia
OTU_2008	Spirochaetota_Leptospirae_Leptospirales_Leptospiraceae_Turneriella
OTU_2009	Firmicutes_Negativicutes_Veillonellales-Selenomonadales_Veillonellaceae_Dialister
OTU_201	Proteobacteria_Gammaproteobacteria_Burkholderiales_Rhodocyclaceae_Dechloromonas
OTU_2010	Proteobacteria_Gammaproteobacteria_Oceanospirillales_Halomonadaceae_Halomonas
OTU_2011	Proteobacteria_Gammaproteobacteria_Aeromonadales_Aeromonadaceae_Aeromonas
OTU_2012	Proteobacteria_Gammaproteobacteria_Pseudomonadales_Moraxellaceae_Acinetobacter
OTU_2015	Actinobacteriota_Actinobacteria_Corynebacteriales_Mycobacteriaceae_Mycobacterium
OTU_2016	Proteobacteria_Alphaproteobacteria_Sphingomonadales_Sphingomonadaceae_Unclassified_Sphingomonadaceae
OTU_2017	Bacteroidota_Bacteroidia_Flavobacteriales_Flavobacteriaceae_Flavobacterium
OTU_2018	Proteobacteria_Gammaproteobacteria_Pseudomonadales_Pseudomonadaceae_Pseudomonas
OTU_2019	Bacteroidota_Bacteroidia_Sphingobacteriales_Sphingobacteriaceae_Mucilaginibacter
OTU_202	Proteobacteria_Alphaproteobacteria_Acetobacterales_Acetobacteraceae_Acetobacter
OTU_2020	Proteobacteria_Gammaproteobacteria_Burkholderiales_Unclassified_Burkholderiales_Unclassified_Burkholderiales
OTU_2021	Proteobacteria_Gammaproteobacteria_Burkholderiales_Oxalobacteraceae_Undibacterium
OTU_2023	Bacteroidota_Bacteroidia_Flavobacteriales_Crocinitomicaceae_Fluviicola
OTU_2024	Planctomycetota_OM190_OM190_OM190_OM190
OTU_2025	Actinobacteriota_Actinobacteria_Corynebacteriales_Corynebacteriaceae_Corynebacterium
OTU_2026	Firmicutes_Bacilli_Lactobacillales_Streptococcaceae_Streptococcus
OTU_2027	Proteobacteria_Gammaproteobacteria_Enterobacterales_Enterobacteriaceae_Plesiomonas
OTU_2028	Chloroflexi_Anaerolineae_SBR1031_A4b_A4b
OTU_2029	Deinococcota_Deinococci_Deinococcales_Deinococcaceae_Deinococcus
OTU_203	Firmicutes_Clostridia_Lachnospirales_Lachnospiraceae_Unclassified_Lachnospiraceae
OTU_2030	Bacteroidota_Bacteroidia_Flavobacteriales_Flavobacteriaceae_Flavobacterium
OTU_2031	Bacteroidota_Bacteroidia_Chitinophagales_uncultured_uncultured
OTU_2035	Proteobacteria_Gammaproteobacteria_Burkholderiales_Oxalobacteraceae_uncultured
OTU_2036	Proteobacteria_Gammaproteobacteria_Burkholderiales_Burkholderiaceae_Polynucleobacter
OTU_2038	Actinobacteriota_Actinobacteria_Micrococcales_Dermabacteraceae_Brachybacterium
OTU_2039	Actinobacteriota_Actinobacteria_Micrococcales_Micrococcaceae_Rothia
OTU_2041	Bacteroidota_Bacteroidia_Chitinophagales_Saprospiraceae_uncultured
OTU_2043	Proteobacteria_Alphaproteobacteria_Caulobacterales_Caulobacteraceae_Brevundimonas
OTU_2044	Bacteroidota_Bacteroidia_Sphingobacteriales_env.OPS_17_env.OPS_17
OTU_2045	Proteobacteria_Alphaproteobacteria_Sphingomonadales_Sphingomonadaceae_Sphingopyxis
OTU_2046	Proteobacteria_Gammaproteobacteria_Pseudomonadales_Moraxellaceae_Acinetobacter
OTU_2047	Actinobacteriota_Actinobacteria_Corynebacteriales_Nocardiaceae_Rhodococcus
OTU_2048	Proteobacteria_Alphaproteobacteria_Sphingomonadales_Sphingomonadaceae_Unclassified_Sphingomonadaceae
OTU_2049	Actinobacteriota_Actinobacteria_Corynebacteriales_Corynebacteriaceae_Corynebacterium
OTU_205	Firmicutes_Clostridia_Clostridiales_Clostridiaceae_Clostridium_sensu_stricto_13
OTU_2050	Bacteroidota_Bacteroidia_Flavobacteriales_Flavobacteriaceae_Flavobacterium
OTU_2051	Proteobacteria_Gammaproteobacteria_Burkholderiales_Comamonadaceae_Unclassified_Comamonadaceae
OTU_2052	Actinobacteriota_Actinobacteria_Corynebacteriales_Corynebacteriaceae_Corynebacterium
OTU_2054	Proteobacteria_Alphaproteobacteria_Sphingomonadales_Sphingomonadaceae_Novosphingobium
OTU_2057	Actinobacteriota_Actinobacteria_Corynebacteriales_Nocardiaceae_Gordonia
OTU_2058	Firmicutes_Clostridia_Lachnospirales_Lachnospiraceae_Unclassified_Lachnospiraceae
OTU_2059	Halobacterota_Halobacteria_Halobacterales_Halobacterales_uncultured
OTU_2060	Proteobacteria_Alphaproteobacteria_Micavibrionales_Unclassified_Micavibrionales_Unclassified_Micavibrionales
OTU_2061	Firmicutes_Negativicutes_Veillonellales-Selenomonadales_Veillonellaceae_Megasphaera
OTU_2062	Bacteroidota_Bacteroidia_Flavobacteriales_Flavobacteriaceae_Flavobacterium
OTU_2063	Proteobacteria_Gammaproteobacteria_Burkholderiales_Comamonadaceae_Limnohabitans
OTU_2064	Bacteroidota_Bacteroidia_Cytophagales_Microscillaceae_uncultured
OTU_2066	Actinobacteriota_Actinobacteria_Frankiales_Sporichthyaceae_Candidatus_Planktophila
OTU_2067	Proteobacteria_Alphaproteobacteria_Sphingomonadales_Sphingomonadaceae_Unclassified_Sphingomonadaceae
OTU_2068	Bacteroidota_Bacteroidia_Cytophagales_Microscillaceae_uncultured
OTU_2069	Proteobacteria_Gammaproteobacteria_Pseudomonadales_Moraxellaceae_Acinetobacter
OTU_207	Bacteroidota_Bacteroidia_Flavobacteriales_Flavobacteriaceae_Flavobacterium
OTU_2070	Proteobacteria_Magnetococcia_Magnetococcales_Magnetococcaceae_Magnetococcus
OTU_2071	Proteobacteria_Alphaproteobacteria_Sphingomonadales_Sphingomonadaceae_Sphingopyxis
OTU_2072	Bacteroidota_Bacteroidia_Cytophagales_Spirosomaceae_Arcicella
OTU_2073	Gemmatimonadota_Gemmatimonadetes_Gemmatimonadales_Gemmatimonadaceae_Gemmatimonas
OTU_2074	Patescibacteria_Parcubacteria_Candidatus_Kaiserbacteria_Candidatus_Kaiserbacteria_Candidatus_Kaiserbacteria
OTU_2077	Firmicutes_Bacilli_Staphylococcales_Staphylococcaceae_Jeotgalicoccus
OTU_2078	Bacteroidota_Bacteroidia_Chitinophagales_uncultured_uncultured
OTU_2079	Firmicutes_Clostridia_Lachnospirales_Lachnospiraceae_Oribacterium
OTU_208	Verrucomicrobiota_Omnitrophia_Omnitrophales_Omnitrophaceae_Candidatus_Omnitrophus
OTU_2080	Bacteroidota_Bacteroidia_Sphingobacteriales_Sphingobacteriaceae_Mucilaginibacter
OTU_2081	Actinobacteriota_Thermoleophilia_Gaiellales_Gaiellaceae_Gaiella
OTU_2082	Bacteroidota_Bacteroidia_Flavobacteriales_Flavobacteriaceae_Flavobacterium
OTU_2084	Dependentiae_Babeliae_Babeliales_Babeliales_Babeliales
OTU_2086	Proteobacteria_Gammaproteobacteria_Burkholderiales_Oxalobacteraceae_Janthinobacterium
OTU_2088	Proteobacteria_Gammaproteobacteria_Cellvibrionales_Cellvibrionaceae_Cellvibrio
OTU_2089	Proteobacteria_Gammaproteobacteria_Burkholderiales_Unclassified_Burkholderiales_Unclassified_Burkholderiales
OTU_209	Bacteroidota_Bacteroidia_Sphingobacteriales_NS11-12_marine_group_NS11-12_marine_group
OTU_2090	Bacteroidota_Bacteroidia_Bacteroidales_Marinifilaceae_Odoribacter
OTU_2091	Euryarchaeota_Thermococci_Methanofastidiosales_uncultured_uncultured
OTU_2092	Firmicutes_Bacilli_Lactobacillales_Streptococcaceae_Streptococcus
OTU_2093	Bacteroidota_Bacteroidia_Chitinophagales_Chitinophagaceae_Ferruginibacter
OTU_2094	Dependentiae_Babeliae_Babeliales_Babeliales_Babeliales
OTU_2095	Proteobacteria_Gammaproteobacteria_Burkholderiales_Methylophilaceae_Methylotenera
OTU_2096	Proteobacteria_Gammaproteobacteria_Burkholderiales_Oxalobacteraceae_Unclassified_Oxalobacteraceae
OTU_2097	Proteobacteria_Gammaproteobacteria_Burkholderiales_Neisseriaceae_uncultured
OTU_2098	Proteobacteria_Gammaproteobacteria_Burkholderiales_Oxalobacteraceae_Massilia
OTU_2099	Firmicutes_Negativicutes_Veillonellales-Selenomonadales_Sporomusaceae_Pelosinus
OTU_210	Sva0485_Sva0485_Sva0485_Sva0485_Sva0485
OTU_2100	Proteobacteria_Gammaproteobacteria_Burkholderiales_Comamonadaceae_Unclassified_Comamonadaceae
OTU_2101	Proteobacteria_Gammaproteobacteria_Burkholderiales_Oxalobacteraceae_CM1G08
OTU_2103	Proteobacteria_Alphaproteobacteria_Rhizobiales_Beijerinckiaceae_Methylobacterium-Methylorubrum
OTU_2104	Proteobacteria_Gammaproteobacteria_Legionellales_Legionellaceae_Legionella
OTU_2105	Proteobacteria_Gammaproteobacteria_Cellvibrionales_Cellvibrionaceae_Cellvibrio
OTU_2106	Actinobacteriota_Acidimicrobiia_Microtrichales_Iamiaceae_Iamia
OTU_2107	Myxococcota_Polyangia_Polyangiales_Sandaracinaceae_uncultured
OTU_2109	Bacteroidota_Bacteroidia_Flavobacteriales_Flavobacteriaceae_Flavobacterium
OTU_2110	Proteobacteria_Alphaproteobacteria_Rhizobiales_Xanthobacteraceae_Unclassified_Xanthobacteraceae
OTU_2111	Bacteroidota_Bacteroidia_Chitinophagales_37-13_37-13
OTU_2112	Patescibacteria_Gracilibacteria_Candidatus_Peribacteria_Candidatus_Peribacteria_Candidatus_Peribacteria
OTU_2114	Bacteroidota_Bacteroidia_Flavobacteriales_Flavobacteriaceae_Flavobacterium
OTU_2115	Patescibacteria_Unclassified_Patescibacteria_Unclassified_Patescibacteria_Unclassified_Patescibacteria_Unclassified_Patescibacteria
OTU_2116	Firmicutes_Bacilli_Lactobacillales_Enterococcaceae_Enterococcus
OTU_2118	Asgardarchaeota_Asgardarchaeota_Asgardarchaeota_Asgardarchaeota_Asgardarchaeota
OTU_2119	Bacteroidota_Bacteroidia_Flavobacteriales_Flavobacteriaceae_Flavobacterium
OTU_212	Proteobacteria_Gammaproteobacteria_Burkholderiales_Oxalobacteraceae_Unclassified_Oxalobacteraceae
OTU_2122	Firmicutes_Clostridia_Oscillospirales_Ruminococcaceae_Faecalibacterium
OTU_2123	Bacteroidota_Bacteroidia_Flavobacteriales_Flavobacteriaceae_Flavobacterium
OTU_2125	Proteobacteria_Gammaproteobacteria_Unclassified_Gammaproteobacteria_Unclassified_Gammaproteobacteria_Unclassified_Gammaproteobacteria
OTU_2126	Aenigmarchaeota_Aenigmarchaeia_Aenigmarchaeales_Aenigmarchaeales_Aenigmarchaeales
OTU_2127	Firmicutes_Bacilli_Staphylococcales_Staphylococcaceae_Staphylococcus
OTU_2128	Proteobacteria_Gammaproteobacteria_Xanthomonadales_Rhodanobacteraceae_Tahibacter
OTU_2129	Bdellovibrionota_Unclassified_Bdellovibrionota_Unclassified_Bdellovibrionota_Unclassified_Bdellovibrionota_Unclassified_Bdellovibrionota
OTU_213	Proteobacteria_Alphaproteobacteria_Sphingomonadales_Sphingomonadaceae_Sphingopyxis
OTU_2130	Proteobacteria_Gammaproteobacteria_Pseudomonadales_Moraxellaceae_Psychrobacter
OTU_2131	Bacteroidota_Kapabacteria_Kapabacteriales_Kapabacteriales_Kapabacteriales
OTU_2132	Bacteroidota_Bacteroidia_Cytophagales_Microscillaceae_uncultured
OTU_2136	Bacteroidota_Bacteroidia_Sphingobacteriales_NS11-12_marine_group_NS11-12_marine_group
OTU_2138	Bacteroidota_Bacteroidia_Sphingobacteriales_Unclassified_Sphingobacteriales_Unclassified_Sphingobacteriales
OTU_2139	Patescibacteria_Parcubacteria_Candidatus_Staskawiczbacteria_Candidatus_Staskawiczbacteria_Candidatus_Staskawiczbacteria
OTU_214	Proteobacteria_Alphaproteobacteria_Caulobacterales_Hyphomonadaceae_Hyphomonas
OTU_2140	Bacteroidota_Bacteroidia_Flavobacteriales_Flavobacteriaceae_Flavobacterium
OTU_2141	Proteobacteria_Gammaproteobacteria_Burkholderiales_Neisseriaceae_uncultured
OTU_2142	Proteobacteria_Gammaproteobacteria_Burkholderiales_Oxalobacteraceae_Unclassified_Oxalobacteraceae
OTU_2143	Proteobacteria_Alphaproteobacteria_Rhizobiales_Rhizobiaceae_Pseudochrobactrum
OTU_2144	Patescibacteria_Dojkabacteria_Dojkabacteria_Dojkabacteria_Dojkabacteria
OTU_2145	Acidobacteriota_Acidobacteriae_Elev-16S-1166_Elev-16S-1166_Elev-16S-1166
OTU_2146	Thermoplasmatota_Thermoplasmata_Marine_Group_II_Marine_Group_II_Marine_Group_II
OTU_2147	Patescibacteria_Saccharimonadia_Saccharimonadales_Saccharimonadaceae_TM7x
OTU_2149	Bacteroidota_Bacteroidia_Flavobacteriales_Flavobacteriaceae_Flavobacterium
OTU_215	Proteobacteria_Unclassified_Proteobacteria_Unclassified_Proteobacteria_Unclassified_Proteobacteria_Unclassified_Proteobacteria
OTU_2150	Bacteroidota_Bacteroidia_Chitinophagales_Saprospiraceae_uncultured
OTU_2151	Actinobacteriota_Actinobacteria_Frankiales_Nakamurellaceae_Nakamurella
OTU_2152	Bacteroidota_Bacteroidia_Bacteroidales_Prevotellaceae_Prevotella
OTU_2154	Proteobacteria_Alphaproteobacteria_Rhizobiales_Hyphomicrobiaceae_uncultured
OTU_2157	Proteobacteria_Gammaproteobacteria_Burkholderiales_Sutterellaceae_AAP99
OTU_2159	Proteobacteria_Gammaproteobacteria_Gammaproteobacteria_Incertae_Sedis_Unknown_Family_Unknown_Family
OTU_216	Proteobacteria_Gammaproteobacteria_Burkholderiales_Neisseriaceae_Neisseria
OTU_2161	Acidobacteriota_Acidobacteriae_Acidobacteriales_Acidobacteriaceae__Granulicella
OTU_2164	Proteobacteria_Alphaproteobacteria_Rhizobiales_Beijerinckiaceae_Methylobacterium-Methylorubrum
OTU_2166	Proteobacteria_Alphaproteobacteria_Unclassified_Alphaproteobacteria_Unclassified_Alphaproteobacteria_Unclassified_Alphaproteobacteria
OTU_2167	Bdellovibrionota_Bdellovibrionia_Bdellovibrionales_Bdellovibrionaceae_Bdellovibrio
OTU_2168	Bacteroidota_Bacteroidia_Chitinophagales_Chitinophagaceae_Ferruginibacter
OTU_2169	Proteobacteria_Gammaproteobacteria_Burkholderiales_Comamonadaceae_Unclassified_Comamonadaceae
OTU_217	Patescibacteria_Parcubacteria_Candidatus_Kaiserbacteria_Candidatus_Kaiserbacteria_Candidatus_Kaiserbacteria
OTU_2170	Actinobacteriota_Actinobacteria_Micrococcales_Microbacteriaceae_Unclassified_Microbacteriaceae
OTU_2171	Bacteroidota_Bacteroidia_Cytophagales_Hymenobacteraceae_Nibribacter
OTU_2172	Acidobacteriota_Acidobacteriae_Bryobacterales_Bryobacteraceae_Bryobacter
OTU_2173	Proteobacteria_Alphaproteobacteria_Sphingomonadales_Sphingomonadaceae_Unclassified_Sphingomonadaceae
OTU_2174	Proteobacteria_Gammaproteobacteria_Burkholderiales_Rhodocyclaceae_Unclassified_Rhodocyclaceae
OTU_2177	Actinobacteriota_Actinobacteria_Corynebacteriales_Corynebacteriaceae_Lawsonella
OTU_2178	Proteobacteria_Alphaproteobacteria_Rhizobiales_Beijerinckiaceae_Methylobacterium-Methylorubrum
OTU_2179	Proteobacteria_Alphaproteobacteria_Rhizobiales_Xanthobacteraceae_Bradyrhizobium
OTU_2183	Patescibacteria_Parcubacteria_Candidatus_Kaiserbacteria_Candidatus_Kaiserbacteria_Candidatus_Kaiserbacteria
OTU_2184	Firmicutes_Bacilli_Staphylococcales_Staphylococcaceae_Staphylococcus
OTU_2185	Firmicutes_Thermoanaerobacteria_Thermoanaerobacterales_Family_III_Thermoanaerobacterium
OTU_2186	Bacteroidota_Bacteroidia_Flavobacteriales_Flavobacteriaceae_Flavobacterium
OTU_2188	Proteobacteria_Gammaproteobacteria_Burkholderiales_Comamonadaceae_Limnohabitans
OTU_219	Myxococcota_Myxococcia_Myxococcales_Anaeromyxobacteraceae_Anaeromyxobacter
OTU_2190	Proteobacteria_Alphaproteobacteria_Rhizobiales_Devosiaceae_Devosia
OTU_2191	Proteobacteria_Alphaproteobacteria_Sphingomonadales_Sphingomonadaceae_Unclassified_Sphingomonadaceae
OTU_2192	Proteobacteria_Alphaproteobacteria_Sphingomonadales_Sphingomonadaceae_Altererythrobacter
OTU_2193	Cyanobacteria_Vampirivibrionia_Obscuribacterales_Obscuribacteraceae_Candidatus_Obscuribacter
OTU_2195	Bacteroidota_Bacteroidia_Sphingobacteriales_NS11-12_marine_group_NS11-12_marine_group
OTU_2196	Chloroflexi_Anaerolineae_SBR1031_SBR1031_SBR1031
OTU_2198	Bacteroidota_Bacteroidia_Chitinophagales_Chitinophagaceae_uncultured
OTU_2199	Firmicutes_Clostridia_Lachnospirales_Lachnospiraceae_Unclassified_Lachnospiraceae
OTU_220	Actinobacteriota_Actinobacteria_Pseudonocardiales_Pseudonocardiaceae_Pseudonocardia
OTU_2200	Bacteroidota_Bacteroidia_Flavobacteriales_Flavobacteriaceae_Flavobacterium
OTU_2201	Actinobacteriota_Actinobacteria_PeM15_PeM15_PeM15
OTU_2203	Proteobacteria_Gammaproteobacteria_Burkholderiales_Burkholderiaceae_Ralstonia
OTU_2204	Firmicutes_Bacilli_Staphylococcales_Staphylococcaceae_Staphylococcus
OTU_2205	Proteobacteria_Gammaproteobacteria_Burkholderiales_Comamonadaceae_Rhodoferax
OTU_2207	Proteobacteria_Gammaproteobacteria_Burkholderiales_Comamonadaceae_Roseateles
OTU_2208	Proteobacteria_Alphaproteobacteria_Dongiales_Dongiaceae_Dongia
OTU_2209	Actinobacteriota_Acidimicrobiia_Microtrichales_Ilumatobacteraceae_Ilumatobacter
OTU_2210	Proteobacteria_Gammaproteobacteria_Enterobacterales_Yersiniaceae_Unclassified_Yersiniaceae
OTU_2211	Bacteroidota_Bacteroidia_Chitinophagales_uncultured_uncultured
OTU_2212	Verrucomicrobiota_Verrucomicrobiae_Pedosphaerales_Pedosphaeraceae_DEV114
OTU_2213	Proteobacteria_Gammaproteobacteria_Burkholderiales_Burkholderiaceae_Burkholderia-Caballeronia-Paraburkholderia
OTU_2214	Firmicutes_Clostridia_Lachnospirales_Lachnospiraceae_Lachnospiraceae_NK4A136_group
OTU_2215	Bacteroidota_Bacteroidia_Chitinophagales_uncultured_uncultured
OTU_2216	Bacteroidota_Bacteroidia_Chitinophagales_Saprospiraceae_uncultured
OTU_2217	Firmicutes_Bacilli_Staphylococcales_Gemellaceae_Gemella
OTU_2218	Proteobacteria_Gammaproteobacteria_Xanthomonadales_Xanthomonadaceae_Stenotrophomonas
OTU_2220	Firmicutes_Clostridia_Lachnospirales_Lachnospiraceae_Lachnospiraceae_NK4A136_group
OTU_2221	Firmicutes_Bacilli_Bacillales_Bacillaceae_Geobacillus
OTU_2222	Patescibacteria_Parcubacteria_Unclassified_Parcubacteria_Unclassified_Parcubacteria_Unclassified_Parcubacteria
OTU_2223	Aenigmarchaeota_Aenigmarchaeia_Aenigmarchaeales_Aenigmarchaeales_Aenigmarchaeales
OTU_2224	Firmicutes_Clostridia_Clostridiales_Clostridiaceae_Clostridium_sensu_stricto_1
OTU_2228	Proteobacteria_Alphaproteobacteria_Rhizobiales_Xanthobacteraceae_uncultured
OTU_223	Actinobacteriota_Actinobacteria_Actinomycetales_Actinomycetaceae_Actinomyces
OTU_2231	Proteobacteria_Gammaproteobacteria_Burkholderiales_Oxalobacteraceae_CM1G08
OTU_2232	Actinobacteriota_Actinobacteria_Micrococcales_Micrococcaceae_Rothia
OTU_2233	Proteobacteria_Gammaproteobacteria_Pseudomonadales_Pseudomonadaceae_Pseudomonas
OTU_2234	Proteobacteria_Gammaproteobacteria_Burkholderiales_Comamonadaceae_Unclassified_Comamonadaceae
OTU_2235	Desulfobacterota_Desulfovibrionia_Desulfovibrionales_Desulfovibrionaceae_Desulfovibrio
OTU_2236	Actinobacteriota_Actinobacteria_Micrococcales_Microbacteriaceae_Frondihabitans
OTU_2237	Bacteroidota_Bacteroidia_Flavobacteriales_Flavobacteriaceae_Flavobacterium
OTU_2238	Fibrobacterota_Fibrobacteria_Fibrobacterales_Fibrobacteraceae_uncultured
OTU_2239	Proteobacteria_Alphaproteobacteria_Sphingomonadales_Sphingomonadaceae_Sphingorhabdus
OTU_224	Bacteroidota_Bacteroidia_Flavobacteriales_Crocinitomicaceae_uncultured
OTU_2240	Proteobacteria_Alphaproteobacteria_Rhizobiales_Xanthobacteraceae_Unclassified_Xanthobacteraceae
OTU_2244	Bacteroidota_Bacteroidia_Flavobacteriales_Flavobacteriaceae_Flavobacterium
OTU_2245	Proteobacteria_Gammaproteobacteria_Burkholderiales_Methylophilaceae_Unclassified_Methylophilaceae
OTU_2246	Actinobacteriota_Actinobacteria_Micrococcales_Microbacteriaceae_Unclassified_Microbacteriaceae
OTU_2247	Firmicutes_Bacilli_Erysipelotrichales_Erysipelotrichaceae_Faecalibaculum
OTU_2248	Actinobacteriota_Acidimicrobiia_Microtrichales_Microtrichaceae_IMCC26207
OTU_2249	Verrucomicrobiota_Unclassified_Verrucomicrobiota_Unclassified_Verrucomicrobiota_Unclassified_Verrucomicrobiota_Unclassified_Verrucomicrobiota
OTU_225	Proteobacteria_Alphaproteobacteria_Acetobacterales_Acetobacteraceae_Rhodovastum
OTU_2250	Proteobacteria_Alphaproteobacteria_Unclassified_Alphaproteobacteria_Unclassified_Alphaproteobacteria_Unclassified_Alphaproteobacteria
OTU_2252	Actinobacteriota_Actinobacteria_Micrococcales_Microbacteriaceae_Microbacterium
OTU_2254	Bacteroidota_Bacteroidia_Chitinophagales_uncultured_uncultured
OTU_2255	Actinobacteriota_Actinobacteria_Micrococcales_Microbacteriaceae_Microbacterium
OTU_2257	Proteobacteria_Gammaproteobacteria_Burkholderiales_Comamonadaceae_Curvibacter
OTU_2258	Bacteroidota_Bacteroidia_Sphingobacteriales_Sphingobacteriaceae_Mucilaginibacter
OTU_2259	Actinobacteriota_Actinobacteria_PeM15_PeM15_PeM15
OTU_226	Firmicutes_Negativicutes_Veillonellales-Selenomonadales_Veillonellaceae_Megasphaera
OTU_2260	Bdellovibrionota_Bdellovibrionia_Bdellovibrionales_Bdellovibrionaceae_Bdellovibrio
OTU_2261	Actinobacteriota_Actinobacteria_Frankiales_Geodermatophilaceae_Blastococcus
OTU_2262	Proteobacteria_Alphaproteobacteria_Sphingomonadales_Sphingomonadaceae_Novosphingobium
OTU_2265	Bacteroidota_Bacteroidia_Bacteroidales_Bacteroidaceae_Bacteroides
OTU_2266	Firmicutes_Clostridia_Lachnospirales_Lachnospiraceae_Unclassified_Lachnospiraceae
OTU_2267	Bacteroidota_Bacteroidia_Chitinophagales_Chitinophagaceae_Ferruginibacter
OTU_2268	Patescibacteria_Saccharimonadia_Saccharimonadales_Unclassified_Saccharimonadales_Unclassified_Saccharimonadales
OTU_227	Actinobacteriota_Actinobacteria_Micromonosporales_Micromonosporaceae_Unclassified_Micromonosporaceae
OTU_2271	Proteobacteria_Alphaproteobacteria_Rhodobacterales_Rhodobacteraceae_Unclassified_Rhodobacteraceae
OTU_2274	Proteobacteria_Gammaproteobacteria_Enterobacterales_Erwiniaceae_Pantoea
OTU_2275	Proteobacteria_Gammaproteobacteria_Pseudomonadales_Pseudomonadaceae_Pseudomonas
OTU_2277	Firmicutes_Bacilli_Bacillales_Bacillaceae_Bacillus
OTU_2278	Patescibacteria_ABY1_Candidatus_Kerfeldbacteria_Candidatus_Kerfeldbacteria_Candidatus_Kerfeldbacteria
OTU_2279	Proteobacteria_Gammaproteobacteria_Burkholderiales_Comamonadaceae_Aquabacterium
OTU_228	Actinobacteriota_Actinobacteria_Actinomycetales_Actinomycetaceae_Actinomyces
OTU_2280	Bacteroidota_Bacteroidia_Sphingobacteriales_NS11-12_marine_group_NS11-12_marine_group
OTU_2281	Proteobacteria_Gammaproteobacteria_Burkholderiales_Comamonadaceae_Hydrogenophaga
OTU_2282	Bacteroidota_Bacteroidia_Chitinophagales_Chitinophagaceae_Unclassified_Chitinophagaceae
OTU_2284	Bacteroidota_Bacteroidia_Chitinophagales_Chitinophagaceae_Edaphobaculum
OTU_2285	Patescibacteria_Parcubacteria_Candidatus_Kaiserbacteria_Candidatus_Kaiserbacteria_Candidatus_Kaiserbacteria
OTU_2286	Proteobacteria_Gammaproteobacteria_Legionellales_Legionellaceae_Legionella
OTU_2287	Firmicutes_Clostridia_Peptostreptococcales-Tissierellales_Anaerovoracaceae_S5-A14a
OTU_2288	Proteobacteria_Gammaproteobacteria_Xanthomonadales_Xanthomonadaceae_Lysobacter
OTU_2289	Actinobacteriota_Acidimicrobiia_Microtrichales_Iamiaceae_Iamia
OTU_229	Bacteria_Bacteria_Bacteria_Bacteria_Bacteria
OTU_2290	Proteobacteria_Alphaproteobacteria_Rhodospirillales_uncultured_uncultured
OTU_2292	Bacteroidota_Unclassified_Bacteroidota_Unclassified_Bacteroidota_Unclassified_Bacteroidota_Unclassified_Bacteroidota
OTU_2293	Bacteroidota_Bacteroidia_Bacteroidales_Muribaculaceae_Muribaculaceae
OTU_2294	Actinobacteriota_Acidimicrobiia_Actinomarinales_uncultured_uncultured
OTU_2295	Patescibacteria_Parcubacteria_Candidatus_Kaiserbacteria_Candidatus_Kaiserbacteria_Candidatus_Kaiserbacteria
OTU_2296	Patescibacteria_Parcubacteria_Candidatus_Kaiserbacteria_Candidatus_Kaiserbacteria_Candidatus_Kaiserbacteria
OTU_2297	Bacteroidota_Bacteroidia_Chitinophagales_Chitinophagaceae_Edaphobaculum
OTU_2298	Proteobacteria_Gammaproteobacteria_Burkholderiales_Comamonadaceae_Simplicispira
OTU_230	Bacteroidota_Kapabacteria_Kapabacteriales_Kapabacteriales_Kapabacteriales
OTU_2300	Bacteroidota_Bacteroidia_Chitinophagales_Saprospiraceae_uncultured
OTU_2301	Actinobacteriota_Acidimicrobiia_IMCC26256_IMCC26256_IMCC26256
OTU_2302	Patescibacteria_Parcubacteria_Candidatus_Kaiserbacteria_Candidatus_Kaiserbacteria_Candidatus_Kaiserbacteria
OTU_2303	Firmicutes_Clostridia_Lachnospirales_Lachnospiraceae_Unclassified_Lachnospiraceae
OTU_2304	Proteobacteria_Gammaproteobacteria_Legionellales_Legionellaceae_Unclassified_Legionellaceae
OTU_2305	Firmicutes_Clostridia_Lachnospirales_Lachnospiraceae_Marvinbryantia
OTU_2306	Proteobacteria_Alphaproteobacteria_Rhodobacterales_Rhodobacteraceae_Rhodobacter
OTU_2308	Proteobacteria_Unclassified_Proteobacteria_Unclassified_Proteobacteria_Unclassified_Proteobacteria_Unclassified_Proteobacteria
OTU_2309	Proteobacteria_Gammaproteobacteria_Xanthomonadales_Xanthomonadaceae_Lysobacter
OTU_231	Actinobacteriota_Actinobacteria_Corynebacteriales_Corynebacteriaceae_Corynebacterium
OTU_2311	Bacteroidota_Bacteroidia_Flavobacteriales_Flavobacteriaceae_Flavobacterium
OTU_2312	Firmicutes_Clostridia_Oscillospirales_UCG-010_UCG-010
OTU_2313	Bacteroidota_Bacteroidia_Cytophagales_Cytophagaceae_Cytophaga
OTU_2314	Bacteroidota_Bacteroidia_Sphingobacteriales_Sphingobacteriaceae_Pedobacter
OTU_2315	Bacteroidota_Bacteroidia_Flavobacteriales_NS9_marine_group_NS9_marine_group
OTU_2317	Bacteroidota_Bacteroidia_Flavobacteriales_NS9_marine_group_NS9_marine_group
OTU_2319	Cyanobacteria_Vampirivibrionia_Obscuribacterales_Obscuribacteraceae_Candidatus_Obscuribacter
OTU_232	Bacteroidota_Bacteroidia_Chitinophagales_Saprospiraceae_uncultured
OTU_2320	Firmicutes_Clostridia_Christensenellales_Christensenellaceae_Christensenellaceae_R-7_group
OTU_2322	Proteobacteria_Gammaproteobacteria_Burkholderiales_Comamonadaceae_Acidovorax
OTU_2323	Bacteroidota_Bacteroidia_Flavobacteriales_Flavobacteriaceae_Flavobacterium
OTU_2325	Firmicutes_Bacilli_Lactobacillales_Enterococcaceae_Enterococcus
OTU_2326	Actinobacteriota_Actinobacteria_Corynebacteriales_Corynebacteriaceae_Corynebacterium
OTU_2327	Chloroflexi_Anaerolineae_Anaerolineales_Anaerolineaceae_uncultured
OTU_233	Bacteroidota_Bacteroidia_Flavobacteriales_NS9_marine_group_NS9_marine_group
OTU_2330	Actinobacteriota_Actinobacteria_Propionibacteriales_Propionibacteriaceae_Friedmanniella
OTU_2333	Proteobacteria_Gammaproteobacteria_Diplorickettsiales_Diplorickettsiaceae_uncultured
OTU_2334	Firmicutes_Clostridia_Lachnospirales_Lachnospiraceae_Coprococcus
OTU_2336	Firmicutes_Clostridia_Lachnospirales_Lachnospiraceae_Lachnospiraceae_NK4A136_group
OTU_2337	Bacteroidota_Bacteroidia_Cytophagales_Hymenobacteraceae_Hymenobacter
OTU_2338	Proteobacteria_Gammaproteobacteria_Diplorickettsiales_Diplorickettsiaceae_Aquicella
OTU_2339	Acidobacteriota_Acidobacteriae_Acidobacteriae_Acidobacteriae_Paludibaculum
OTU_234	Firmicutes_Bacilli_Lactobacillales_Carnobacteriaceae_Granulicatella
OTU_2341	Actinobacteriota_Actinobacteria_Corynebacteriales_Tsukamurellaceae_Tsukamurella
OTU_2342	Bacteroidota_Bacteroidia_Flavobacteriales_Flavobacteriaceae_Flavobacterium
OTU_2343	Actinobacteriota_Actinobacteria_Propionibacteriales_Propionibacteriaceae_Cutibacterium
OTU_2344	Halobacterota_Halobacteria_Halobacterales_Halobacterales_uncultured
OTU_2345	Firmicutes_Clostridia_Lachnospirales_Lachnospiraceae_Unclassified_Lachnospiraceae
OTU_2346	Firmicutes_Negativicutes_Veillonellales-Selenomonadales_Sporomusaceae_uncultured
OTU_2347	Bacteroidota_Bacteroidia_Flavobacteriales_Flavobacteriaceae_Flavobacterium
OTU_2349	Proteobacteria_Alphaproteobacteria_Sphingomonadales_Sphingomonadaceae_Sphingomonas
OTU_2350	Spirochaetota_Leptospirae_Leptospirales_Leptospiraceae_Turneriella
OTU_2351	Patescibacteria_Gracilibacteria_Candidatus_Peribacteria_Candidatus_Peribacteria_Candidatus_Peribacteria
OTU_2353	Proteobacteria_Gammaproteobacteria_Burkholderiales_Rhodocyclaceae_Zoogloea
OTU_2354	Bacteroidota_Bacteroidia_Flavobacteriales_Flavobacteriaceae_Flavobacterium
OTU_2356	Spirochaetota_Spirochaetia_Spirochaetales_Spirochaetaceae_Treponema
OTU_2357	Proteobacteria_Gammaproteobacteria_Pasteurellales_Pasteurellaceae_Haemophilus
OTU_2358	Bacteroidota_Bacteroidia_Flavobacteriales_Flavobacteriaceae_Flavobacterium
OTU_2359	Actinobacteriota_Actinobacteria_Corynebacteriales_Corynebacteriaceae_Corynebacterium
OTU_236	Proteobacteria_Alphaproteobacteria_Rhizobiales_Beijerinckiaceae_Methylobacterium-Methylorubrum
OTU_2360	Bacteroidota_Bacteroidia_Flavobacteriales_Flavobacteriaceae_Flavobacterium
OTU_2362	Proteobacteria_Gammaproteobacteria_Gammaproteobacteria_Incertae_Sedis_Unknown_Family_Candidatus_Ovatusbacter
OTU_2363	Proteobacteria_Alphaproteobacteria_Rhizobiales_Xanthobacteraceae_uncultured
OTU_2364	Proteobacteria_Gammaproteobacteria_Burkholderiales_Comamonadaceae_Pelomonas
OTU_2366	Proteobacteria_Alphaproteobacteria_Sphingomonadales_Sphingomonadaceae_Unclassified_Sphingomonadaceae
OTU_2367	Actinobacteriota_Actinobacteria_Propionibacteriales_Nocardioidaceae_Marmoricola
OTU_2368	Proteobacteria_Gammaproteobacteria_Burkholderiales_Oxalobacteraceae_Noviherbaspirillum
OTU_237	Actinobacteriota_Actinobacteria_Micrococcales_Dermabacteraceae_Brachybacterium
OTU_2371	Proteobacteria_Alphaproteobacteria_Sphingomonadales_Sphingomonadaceae_Unclassified_Sphingomonadaceae
OTU_2372	Bacteroidota_Bacteroidia_Sphingobacteriales_env.OPS_17_env.OPS_17
OTU_2373	Proteobacteria_Alphaproteobacteria_Rhizobiales_Rhizobiaceae_Allorhizobium-Neorhizobium-Pararhizobium-Rhizobium
OTU_2374	Chloroflexi_KD4-96_KD4-96_KD4-96_KD4-96
OTU_2376	Actinobacteriota_Acidimicrobiia_Microtrichales_Microtrichaceae_IMCC26207
OTU_2378	Actinobacteriota_Actinobacteria_Micrococcales_Microbacteriaceae_Unclassified_Microbacteriaceae
OTU_2379	Chloroflexi_Anaerolineae_SBR1031_SBR1031_SBR1031
OTU_238	Patescibacteria_Parcubacteria_Candidatus_Kaiserbacteria_Candidatus_Kaiserbacteria_Candidatus_Kaiserbacteria
OTU_2380	Dependentiae_Babeliae_Babeliales_Unclassified_Babeliales_Unclassified_Babeliales
OTU_2381	Proteobacteria_Alphaproteobacteria_Caulobacterales_Caulobacteraceae_Brevundimonas
OTU_2382	Proteobacteria_Gammaproteobacteria_Pseudomonadales_Moraxellaceae_Acinetobacter
OTU_2383	Bacteroidota_Bacteroidia_Sphingobacteriales_env.OPS_17_env.OPS_17
OTU_2384	Proteobacteria_Alphaproteobacteria_uncultured_uncultured_uncultured
OTU_2385	Proteobacteria_Alphaproteobacteria_Rhizobiales_Unclassified_Rhizobiales_Unclassified_Rhizobiales
OTU_2387	Actinobacteriota_Actinobacteria_PeM15_PeM15_PeM15
OTU_2389	Firmicutes_Clostridia_Peptococcales_Peptococcaceae_Peptococcus
OTU_2390	Bacteroidota_Bacteroidia_Chitinophagales_uncultured_uncultured
OTU_2391	Actinobacteriota_Actinobacteria_Micrococcales_Micrococcaceae_Kocuria
OTU_2392	Firmicutes_Clostridia_Oscillospirales_Oscillospiraceae_Unclassified_Oscillospiraceae
OTU_2394	Proteobacteria_Gammaproteobacteria_Burkholderiales_Nitrosomonadaceae_MND1
OTU_2395	Firmicutes_Bacilli_Staphylococcales_Gemellaceae_Gemella
OTU_2397	Patescibacteria_Unclassified_Patescibacteria_Unclassified_Patescibacteria_Unclassified_Patescibacteria_Unclassified_Patescibacteria
OTU_240	Bacteroidota_Bacteroidia_Flavobacteriales_Flavobacteriaceae_Flavobacterium
OTU_2400	Bacteroidota_Bacteroidia_Chitinophagales_uncultured_uncultured
OTU_2401	Proteobacteria_Alphaproteobacteria_Sphingomonadales_Sphingomonadaceae_Unclassified_Sphingomonadaceae
OTU_2402	Bacteroidota_Bacteroidia_Sphingobacteriales_env.OPS_17_env.OPS_17
OTU_2404	Patescibacteria_Parcubacteria_Unclassified_Parcubacteria_Unclassified_Parcubacteria_Unclassified_Parcubacteria
OTU_2405	Patescibacteria_Parcubacteria_Unclassified_Parcubacteria_Unclassified_Parcubacteria_Unclassified_Parcubacteria
OTU_2406	Actinobacteriota_Thermoleophilia_Solirubrobacterales_Solirubrobacteraceae_Patulibacter
OTU_2407	Actinobacteriota_Actinobacteria_Actinomycetales_Actinomycetaceae_Actinomyces
OTU_2408	Patescibacteria_Parcubacteria_Candidatus_Kaiserbacteria_Candidatus_Kaiserbacteria_Candidatus_Kaiserbacteria
OTU_2409	Gemmatimonadota_Gemmatimonadetes_Gemmatimonadales_Gemmatimonadaceae_Roseisolibacter
OTU_2410	Bacteroidota_Bacteroidia_Flavobacteriales_NS9_marine_group_NS9_marine_group
OTU_2411	Dependentiae_Babeliae_Babeliales_Unclassified_Babeliales_Unclassified_Babeliales
OTU_2412	Proteobacteria_Gammaproteobacteria_Burkholderiales_Comamonadaceae_Rhizobacter
OTU_2413	Bacteroidota_Kryptonia_Kryptoniales_BSV26_BSV26
OTU_2414	Proteobacteria_Alphaproteobacteria_Sphingomonadales_Sphingomonadaceae_Altererythrobacter
OTU_2415	Proteobacteria_Alphaproteobacteria_Sphingomonadales_Sphingomonadaceae_Sphingomonas
OTU_2416	Bacteroidota_Bacteroidia_Cytophagales_Hymenobacteraceae_Hymenobacter
OTU_2417	Proteobacteria_Alphaproteobacteria_Rhodobacterales_Rhodobacteraceae_Unclassified_Rhodobacteraceae
OTU_2418	Bacteroidota_Bacteroidia_Sphingobacteriales_NS11-12_marine_group_NS11-12_marine_group
OTU_2419	Actinobacteriota_Actinobacteria_Micrococcales_Microbacteriaceae_Unclassified_Microbacteriaceae
OTU_242	Proteobacteria_Alphaproteobacteria_Rhizobiales_Rhizobiales_Incertae_Sedis_Phreatobacter
OTU_2420	Bdellovibrionota_Oligoflexia_0319-6G20_0319-6G20_0319-6G20
OTU_2421	Bacteroidota_Bacteroidia_Sphingobacteriales_env.OPS_17_env.OPS_17
OTU_2422	Bacteroidota_Bacteroidia_Flavobacteriales_Flavobacteriaceae_Flavobacterium
OTU_2423	Proteobacteria_Alphaproteobacteria_Rhodospirillales_Magnetospirillaceae_uncultured
OTU_2424	Firmicutes_Bacilli_Lactobacillales_Streptococcaceae_Streptococcus
OTU_2425	Actinobacteriota_Actinobacteria_Micrococcales_Microbacteriaceae_Microbacterium
OTU_2426	Bacteroidota_Bacteroidia_Chitinophagales_Saprospiraceae_uncultured
OTU_2428	Bacteroidota_Bacteroidia_Chitinophagales_uncultured_uncultured
OTU_2429	Bacteroidota_Bacteroidia_Chitinophagales_Chitinophagaceae_Edaphobaculum
OTU_243	Firmicutes_Clostridia_Oscillospirales_Oscillospiraceae_uncultured
OTU_2430	Proteobacteria_Alphaproteobacteria_Rhizobiales_Rhizobiaceae_Unclassified_Rhizobiaceae
OTU_2431	Proteobacteria_Alphaproteobacteria_Rhodobacterales_Rhodobacteraceae_Rubellimicrobium
OTU_2432	Proteobacteria_Alphaproteobacteria_Rhodospirillales_uncultured_uncultured
OTU_2433	Bacteroidota_Bacteroidia_Sphingobacteriales_AKYH767_AKYH767
OTU_2434	Chloroflexi_Anaerolineae_SBR1031_A4b_A4b
OTU_2436	Bacteroidota_Bacteroidia_Chitinophagales_Saprospiraceae_uncultured
OTU_2437	Firmicutes_Bacilli_Lactobacillales_Unclassified_Lactobacillales_Unclassified_Lactobacillales
OTU_2438	Firmicutes_Bacilli_Lactobacillales_Leuconostocaceae_Leuconostoc
OTU_244	Bacteroidota_Bacteroidia_Flavobacteriales_Flavobacteriaceae_Flavobacterium
OTU_2440	Proteobacteria_Alphaproteobacteria_Sphingomonadales_Sphingomonadaceae_Sphingopyxis
OTU_2441	Proteobacteria_Gammaproteobacteria_Burkholderiales_Comamonadaceae_Comamonas
OTU_2442	Actinobacteriota_Coriobacteriia_Coriobacteriales_Atopobiaceae_Coriobacteriaceae_UCG-002
OTU_2444	Actinobacteriota_Actinobacteria_Propionibacteriales_Propionibacteriaceae_Cutibacterium
OTU_2445	Bacteroidota_Bacteroidia_Bacteroidales_Muribaculaceae_Muribaculaceae
OTU_2446	Proteobacteria_Gammaproteobacteria_Enterobacterales_Enterobacteriaceae_Unclassified_Enterobacteriaceae
OTU_2447	Acidobacteriota_Acidobacteriae_Bryobacterales_Bryobacteraceae_Bryobacter
OTU_2448	Dependentiae_Babeliae_Babeliales_Babeliales_Babeliales
OTU_2449	Proteobacteria_Gammaproteobacteria_Unclassified_Gammaproteobacteria_Unclassified_Gammaproteobacteria_Unclassified_Gammaproteobacteria
OTU_245	Proteobacteria_Gammaproteobacteria_Burkholderiales_Methylophilaceae_Methylotenera
OTU_2450	Proteobacteria_Alphaproteobacteria_Rhodobacterales_Rhodobacteraceae_Rhodobacter
OTU_2453	Proteobacteria_Gammaproteobacteria_Burkholderiales_Comamonadaceae_Unclassified_Comamonadaceae
OTU_2455	Firmicutes_Bacilli_Haloplasmatales_Haloplasmataceae_Haloplasma
OTU_2456	Patescibacteria_Parcubacteria_Parcubacteria_Parcubacteria_Parcubacteria
OTU_2457	Proteobacteria_Gammaproteobacteria_Burkholderiales_Comamonadaceae_Rhodoferax
OTU_2458	Proteobacteria_Alphaproteobacteria_Sphingomonadales_Sphingomonadaceae_Sphingomonas
OTU_246	Firmicutes_Clostridia_Lachnospirales_Lachnospiraceae_Unclassified_Lachnospiraceae
OTU_2460	Bacteroidota_Bacteroidia_Flavobacteriales_Flavobacteriaceae_Flavobacterium
OTU_2461	Actinobacteriota_Actinobacteria_Frankiales_Sporichthyaceae_Sporichthyaceae
OTU_2462	Proteobacteria_Gammaproteobacteria_Pseudomonadales_Pseudomonadaceae_Pseudomonas
OTU_2463	Proteobacteria_Alphaproteobacteria_Rhizobiales_Unclassified_Rhizobiales_Unclassified_Rhizobiales
OTU_2464	Proteobacteria_Gammaproteobacteria_Burkholderiales_Comamonadaceae_Unclassified_Comamonadaceae
OTU_2467	Firmicutes_Negativicutes_Veillonellales-Selenomonadales_Veillonellaceae_Veillonella
OTU_2468	Bacteroidota_Bacteroidia_Unclassified_Bacteroidia_Unclassified_Bacteroidia_Unclassified_Bacteroidia
OTU_2469	Bacteroidota_Bacteroidia_Flavobacteriales_NS9_marine_group_NS9_marine_group
OTU_247	Bacteroidota_Kapabacteria_Kapabacteriales_Kapabacteriales_Kapabacteriales
OTU_2470	Firmicutes_Clostridia_Unclassified_Clostridia_Unclassified_Clostridia_Unclassified_Clostridia
OTU_2471	Myxococcota_Polyangia_Polyangiales_Phaselicystidaceae_Phaselicystis
OTU_2472	Bacteroidota_Bacteroidia_Cytophagales_Microscillaceae_Unclassified_Microscillaceae
OTU_2473	Bdellovibrionota_Oligoflexia_Oligoflexales_Oligoflexales_Oligoflexus
OTU_2474	Bacteroidota_Bacteroidia_Flavobacteriales_Flavobacteriaceae_Flavobacterium
OTU_2475	Proteobacteria_Gammaproteobacteria_Burkholderiales_Comamonadaceae_Unclassified_Comamonadaceae
OTU_2477	Proteobacteria_Gammaproteobacteria_Pseudomonadales_Moraxellaceae_Acinetobacter
OTU_2478	Proteobacteria_Alphaproteobacteria_Sphingomonadales_Sphingomonadaceae_uncultured
OTU_2479	Fusobacteriota_Fusobacteriia_Fusobacteriales_Fusobacteriaceae_Fusobacterium
OTU_2482	Asgardarchaeota_Asgardarchaeota_Asgardarchaeota_Asgardarchaeota_Asgardarchaeota
OTU_2483	Proteobacteria_Alphaproteobacteria_Rhizobiales_Xanthobacteraceae_Afipia
OTU_2485	Firmicutes_Clostridia_Oscillospirales_Oscillospiraceae_Colidextribacter
OTU_2488	Proteobacteria_Alphaproteobacteria_Sphingomonadales_Sphingomonadaceae_Unclassified_Sphingomonadaceae
OTU_249	Patescibacteria_Gracilibacteria_Absconditabacteriales__Absconditabacteriales__Absconditabacteriales_
OTU_2491	Firmicutes_Clostridia_Oscillospirales_Oscillospiraceae_UCG-005
OTU_2492	Proteobacteria_Alphaproteobacteria_Rhizobiales_Beijerinckiaceae_Methylobacterium-Methylorubrum
OTU_2493	Bdellovibrionota_Bdellovibrionia_Bdellovibrionales_Bdellovibrionaceae_Bdellovibrio
OTU_2494	Deinococcota_Deinococci_Deinococcales_Deinococcaceae_uncultured
OTU_2495	Bdellovibrionota_Oligoflexia_0319-6G20_0319-6G20_0319-6G20
OTU_2496	Bacteroidota_Bacteroidia_Flavobacteriales_Flavobacteriaceae_Flavobacterium
OTU_2497	Bacteroidota_Bacteroidia_Sphingobacteriales_Sphingobacteriaceae_Pedobacter
OTU_2498	Proteobacteria_Gammaproteobacteria_Gammaproteobacteria_Incertae_Sedis_Unknown_Family_Candidatus_Ovatusbacter
OTU_2499	Actinobacteriota_Acidimicrobiia_IMCC26256_IMCC26256_IMCC26256
OTU_250	Proteobacteria_Gammaproteobacteria_Pseudomonadales_Pseudomonadaceae_Pseudomonas
OTU_2500	Bacteroidota_Bacteroidia_Flavobacteriales_Flavobacteriaceae_Flavobacterium
OTU_2501	Proteobacteria_Alphaproteobacteria_Rickettsiales_Rickettsiaceae_Unclassified_Rickettsiaceae
OTU_2502	Actinobacteriota_Actinobacteria_Unclassified_Actinobacteria_Unclassified_Actinobacteria_Unclassified_Actinobacteria
OTU_2503	Proteobacteria_Gammaproteobacteria_Enterobacterales_Unclassified_Enterobacterales_Unclassified_Enterobacterales
OTU_2505	Firmicutes_Bacilli_Lactobacillales_Lactobacillaceae_Lactobacillus
OTU_2506	Proteobacteria_Gammaproteobacteria_Burkholderiales_Comamonadaceae_Acidovorax
OTU_2507	Proteobacteria_Alphaproteobacteria_Rickettsiales_Rickettsiaceae_uncultured
OTU_2509	Proteobacteria_Alphaproteobacteria_Sphingomonadales_Sphingomonadaceae_Porphyrobacter
OTU_251	Firmicutes_Clostridia_Oscillospirales_Ruminococcaceae_Subdoligranulum
OTU_2510	Proteobacteria_Gammaproteobacteria_Burkholderiales_Comamonadaceae_Unclassified_Comamonadaceae
OTU_2511	Bdellovibrionota_Bdellovibrionia_Bdellovibrionales_Bdellovibrionaceae_Bdellovibrio
OTU_2512	Firmicutes_Bacilli_Bacillales_Bacillaceae_Bacillus
OTU_2513	Bdellovibrionota_Bdellovibrionia_Bdellovibrionales_Bdellovibrionaceae_Bdellovibrio
OTU_2514	Patescibacteria_Parcubacteria_Unclassified_Parcubacteria_Unclassified_Parcubacteria_Unclassified_Parcubacteria
OTU_2515	Firmicutes_Clostridia_Lachnospirales_Lachnospiraceae_Unclassified_Lachnospiraceae
OTU_2516	Proteobacteria_Alphaproteobacteria_Rhizobiales_Hyphomicrobiaceae_Pedomicrobium
OTU_2517	Proteobacteria_Alphaproteobacteria_Unclassified_Alphaproteobacteria_Unclassified_Alphaproteobacteria_Unclassified_Alphaproteobacteria
OTU_2518	Bacteroidota_Bacteroidia_Flavobacteriales_Flavobacteriaceae_Flavobacterium
OTU_2519	Bacteroidota_Bacteroidia_Flavobacteriales_Crocinitomicaceae_Fluviicola
OTU_252	Bacteroidota_Bacteroidia_Flavobacteriales_Flavobacteriaceae_Flavobacterium
OTU_2520	Proteobacteria_Gammaproteobacteria_Pseudomonadales_Moraxellaceae_Acinetobacter
OTU_2522	Euryarchaeota_Thermococci_Methanofastidiosales_uncultured_uncultured
OTU_2523	Proteobacteria_Alphaproteobacteria_Rhizobiales_Hyphomicrobiaceae_Hyphomicrobium
OTU_2524	Patescibacteria_Parcubacteria_Candidatus_Kaiserbacteria_Candidatus_Kaiserbacteria_Candidatus_Kaiserbacteria
OTU_2525	Chloroflexi_Anaerolineae_SBR1031_A4b_A4b
OTU_2526	Proteobacteria_Alphaproteobacteria_Caulobacterales_Hyphomonadaceae_SWB02
OTU_2527	Proteobacteria_Alphaproteobacteria_Sphingomonadales_Sphingomonadaceae_Porphyrobacter
OTU_2528	Patescibacteria_Saccharimonadia_Saccharimonadales_Saccharimonadales_Saccharimonadales
OTU_2529	Campilobacterota_Campylobacteria_Campylobacterales_Sulfurimonadaceae_Sulfuricurvum
OTU_253	Acidobacteriota_Blastocatellia_24-Nov_24-Nov_24-Nov
OTU_2531	Patescibacteria_Parcubacteria_Candidatus_Staskawiczbacteria_Candidatus_Staskawiczbacteria_Candidatus_Staskawiczbacteria
OTU_2533	Firmicutes_Bacilli_Staphylococcales_Gemellaceae_Gemella
OTU_2534	Firmicutes_Bacilli_Lactobacillales_Carnobacteriaceae_Dolosigranulum
OTU_2536	Proteobacteria_Gammaproteobacteria_Burkholderiales_Oxalobacteraceae_Massilia
OTU_2538	Bacteroidota_Bacteroidia_Sphingobacteriales_env.OPS_17_env.OPS_17
OTU_2539	Firmicutes_Bacilli_Bacillales_Bacillaceae_Bacillus
OTU_254	Proteobacteria_Gammaproteobacteria_Pseudomonadales_Pseudomonadaceae_Pseudomonas
OTU_2541	Proteobacteria_Alphaproteobacteria_Rickettsiales_Rickettsiaceae_Unclassified_Rickettsiaceae
OTU_2542	Fusobacteriota_Fusobacteriia_Fusobacteriales_Leptotrichiaceae_Leptotrichia
OTU_2543	Actinobacteriota_Actinobacteria_PeM15_PeM15_PeM15
OTU_2545	Proteobacteria_Gammaproteobacteria_Xanthomonadales_Unclassified_Xanthomonadales_Unclassified_Xanthomonadales
OTU_2546	Proteobacteria_Gammaproteobacteria_Pasteurellales_Pasteurellaceae_Haemophilus
OTU_2547	Actinobacteriota_Actinobacteria_Micrococcales_Microbacteriaceae_Unclassified_Microbacteriaceae
OTU_2549	Actinobacteriota_Actinobacteria_Actinomycetales_Actinomycetaceae_Actinomyces
OTU_255	Proteobacteria_Gammaproteobacteria_Salinisphaerales_Salinisphaeraceae_Salinisphaera
OTU_2550	Bacteroidota_Bacteroidia_Flavobacteriales_Crocinitomicaceae_uncultured
OTU_2551	Bacteroidota_Bacteroidia_Flavobacteriales_Weeksellaceae_Elizabethkingia
OTU_2552	Actinobacteriota_Acidimicrobiia_Microtrichales_Ilumatobacteraceae_Ilumatobacter
OTU_2553	Proteobacteria_Gammaproteobacteria_Burkholderiales_Oxalobacteraceae_Massilia
OTU_2554	Bacteroidota_Bacteroidia_Flavobacteriales_Flavobacteriaceae_Flavobacterium
OTU_2555	Proteobacteria_Gammaproteobacteria_Gammaproteobacteria_Incertae_Sedis_Unknown_Family_Candidatus_Ovatusbacter
OTU_2556	Actinobacteriota_Actinobacteria_Propionibacteriales_Nocardioidaceae_Nocardioides
OTU_2558	Patescibacteria_Gracilibacteria_Candidatus_Peribacteria_Candidatus_Peribacteria_Candidatus_Peribacteria
OTU_2559	Bacteroidota_Bacteroidia_Flavobacteriales_Flavobacteriaceae_Flavobacterium
OTU_256	Verrucomicrobiota_Omnitrophia_Omnitrophales_Omnitrophaceae_Candidatus_Omnitrophus
OTU_2561	Actinobacteriota_Actinobacteria_Actinomycetales_Actinomycetaceae_Actinomyces
OTU_2563	Proteobacteria_Gammaproteobacteria_Burkholderiales_Oxalobacteraceae_Herminiimonas
OTU_2564	Proteobacteria_Gammaproteobacteria_Burkholderiales_Oxalobacteraceae_Unclassified_Oxalobacteraceae
OTU_2565	Proteobacteria_Gammaproteobacteria_Burkholderiales_Comamonadaceae_Rhodoferax
OTU_2566	Bacteroidota_Bacteroidia_Flavobacteriales_Flavobacteriaceae_Flavobacterium
OTU_2567	Proteobacteria_Gammaproteobacteria_Xanthomonadales_Xanthomonadaceae_Stenotrophomonas
OTU_2568	Planctomycetota_OM190_OM190_OM190_OM190
OTU_2569	Proteobacteria_Alphaproteobacteria_Rhizobiales_Beijerinckiaceae_Methylobacterium-Methylorubrum
OTU_257	Proteobacteria_Gammaproteobacteria_Pseudomonadales_Pseudomonadaceae_Pseudomonas
OTU_2570	Bacteroidota_Bacteroidia_Chitinophagales_Unclassified_Chitinophagales_Unclassified_Chitinophagales
OTU_2571	Proteobacteria_Gammaproteobacteria_Burkholderiales_Comamonadaceae_Rhodoferax
OTU_2572	Bacteroidota_Bacteroidia_Flavobacteriales_Flavobacteriaceae_Flavobacterium
OTU_2573	Bacteroidota_Bacteroidia_Bacteroidales_Prevotellaceae_Alloprevotella
OTU_2574	Proteobacteria_Alphaproteobacteria_Sphingomonadales_Sphingomonadaceae_Novosphingobium
OTU_2575	Spirochaetota_Leptospirae_Leptospirales_Leptospiraceae_Turneriella
OTU_2577	Firmicutes_Clostridia_Peptostreptococcales-Tissierellales_Peptostreptococcales-Tissierellales_Anaerococcus
OTU_2578	Proteobacteria_Alphaproteobacteria_Sphingomonadales_Sphingomonadaceae_Novosphingobium
OTU_2579	Cyanobacteria_Cyanobacteriia_Leptolyngbyales_Leptolyngbyaceae_uncultured
OTU_258	Firmicutes_Clostridia_Lachnospirales_Lachnospiraceae_Unclassified_Lachnospiraceae
OTU_2580	Proteobacteria_Alphaproteobacteria_Rhodobacterales_Rhodobacteraceae_Paracoccus
OTU_2581	Proteobacteria_Gammaproteobacteria_Burkholderiales_Comamonadaceae_Rhodoferax
OTU_2583	Firmicutes_Clostridia_Lachnospirales_Lachnospiraceae_Lachnospiraceae_UCG-006
OTU_2584	Bacteroidota_Bacteroidia_Flavobacteriales_Crocinitomicaceae_uncultured
OTU_2585	Chloroflexi_Chloroflexia_Chloroflexales_Roseiflexaceae_uncultured
OTU_2586	Dependentiae_Babeliae_Babeliales_Vermiphilaceae_Vermiphilaceae
OTU_2587	Fusobacteriota_Fusobacteriia_Fusobacteriales_Fusobacteriaceae_Cetobacterium
OTU_2588	Proteobacteria_Gammaproteobacteria_Xanthomonadales_Xanthomonadaceae_Stenotrophomonas
OTU_2589	Actinobacteriota_Actinobacteria_PeM15_PeM15_PeM15
OTU_259	Proteobacteria_Gammaproteobacteria_Chromatiales_Chromatiaceae_Lamprocystis
OTU_2590	Proteobacteria_Alphaproteobacteria_Rhizobiales_Beijerinckiaceae_alphaI_cluster
OTU_2591	Proteobacteria_Gammaproteobacteria_Legionellales_Legionellaceae_Legionella
OTU_2592	Patescibacteria_Dojkabacteria_Dojkabacteria_Dojkabacteria_Dojkabacteria
OTU_2593	Campilobacterota_Campylobacteria_Campylobacterales_Arcobacteraceae_Pseudarcobacter
OTU_2594	Proteobacteria_Gammaproteobacteria_Burkholderiales_Burkholderiaceae_Lautropia
OTU_2595	Patescibacteria_Parcubacteria_Candidatus_Kaiserbacteria_Candidatus_Kaiserbacteria_Candidatus_Kaiserbacteria
OTU_2597	Bacteroidota_Bacteroidia_Cytophagales_Spirosomaceae_Pseudarcicella
OTU_2598	Actinobacteriota_Acidimicrobiia_Microtrichales_Iamiaceae_Iamia
OTU_260	Actinobacteriota_Actinobacteria_Actinomycetales_Actinomycetaceae_Actinomyces
OTU_2600	Acidobacteriota_Vicinamibacteria_Vicinamibacterales_Vicinamibacteraceae_Vicinamibacteraceae
OTU_2601	Bacteroidota_Bacteroidia_Bacteroidales_Muribaculaceae_Muribaculaceae
OTU_2603	Proteobacteria_Alphaproteobacteria_Sphingomonadales_Sphingomonadaceae_Sphingopyxis
OTU_2604	Actinobacteriota_Coriobacteriia_Coriobacteriales_Coriobacteriaceae_Collinsella
OTU_2605	Actinobacteriota_Acidimicrobiia_Microtrichales_Ilumatobacteraceae_CL500-29_marine_group
OTU_2606	Proteobacteria_Alphaproteobacteria_Rhizobiales_Beijerinckiaceae_Methylobacterium-Methylorubrum
OTU_2608	Firmicutes_Clostridia_Clostridiales_Oxobacteraceae_Oxobacter
OTU_2609	Actinobacteriota_Actinobacteria_Actinomycetales_Actinomycetaceae_Actinomyces
OTU_2610	Proteobacteria_Alphaproteobacteria_Rhodospirillales_uncultured_uncultured
OTU_2611	Aenigmarchaeota_Aenigmarchaeia_Aenigmarchaeales_Aenigmarchaeales_Aenigmarchaeales
OTU_2612	Proteobacteria_Alphaproteobacteria_Rhodobacterales_Rhodobacteraceae_Paracoccus
OTU_2613	Chloroflexi_Anaerolineae_SBR1031_A4b_A4b
OTU_2615	Actinobacteriota_Actinobacteria_Frankiales_Geodermatophilaceae_Blastococcus
OTU_2616	Firmicutes_Bacilli_Lactobacillales_Streptococcaceae_Streptococcus
OTU_2617	Firmicutes_Clostridia_Lachnospirales_Lachnospiraceae_Lachnospiraceae_ND3007_group
OTU_2618	Bacteroidota_Bacteroidia_Sphingobacteriales_NS11-12_marine_group_NS11-12_marine_group
OTU_2619	Firmicutes_Clostridia_Oscillospirales_Ruminococcaceae_Faecalibacterium
OTU_262	Actinobacteriota_Actinobacteria_Corynebacteriales_Corynebacteriaceae_Corynebacterium
OTU_2620	Proteobacteria_Gammaproteobacteria_Burkholderiales_Comamonadaceae_Unclassified_Comamonadaceae
OTU_2622	Bacteroidota_Bacteroidia_Flavobacteriales_Flavobacteriaceae_Flavobacterium
OTU_2623	Firmicutes_Bacilli_Staphylococcales_Staphylococcaceae_Staphylococcus
OTU_2625	Bacteroidota_Bacteroidia_Sphingobacteriales_Sphingobacteriaceae_Mucilaginibacter
OTU_2626	Proteobacteria_Gammaproteobacteria_Legionellales_Legionellaceae_uncultured
OTU_2627	Proteobacteria_Alphaproteobacteria_Caulobacterales_Caulobacteraceae_Phenylobacterium
OTU_2628	Proteobacteria_Gammaproteobacteria_Pseudomonadales_Moraxellaceae_[Agitococcus]_lubricus_group
OTU_2629	Proteobacteria_Alphaproteobacteria_Sphingomonadales_Sphingomonadaceae_Unclassified_Sphingomonadaceae
OTU_263	Actinobacteriota_Actinobacteria_Micrococcales_Micrococcaceae_Micrococcus
OTU_2630	Bacteroidota_Bacteroidia_Chitinophagales_Chitinophagaceae_Edaphobaculum
OTU_2631	Bacteroidota_Bacteroidia_Flavobacteriales_Flavobacteriaceae_Flavobacterium
OTU_2632	Actinobacteriota_Coriobacteriia_Coriobacteriales_Atopobiaceae_Atopobium
OTU_2634	Bacteroidota_Bacteroidia_Bacteroidales_Porphyromonadaceae_Porphyromonas
OTU_2635	Firmicutes_Bacilli_Lactobacillales_Lactobacillaceae_Lactobacillus
OTU_2636	Proteobacteria_Gammaproteobacteria_Burkholderiales_Comamonadaceae_Comamonas
OTU_2637	Bacteroidota_Bacteroidia_Chitinophagales_uncultured_uncultured
OTU_2638	Proteobacteria_Gammaproteobacteria_Burkholderiales_Oxalobacteraceae_Undibacterium
OTU_264	Actinobacteriota_Actinobacteria_Propionibacteriales_Propionibacteriaceae_Unclassified_Propionibacteriaceae
OTU_2641	WPS-2_WPS-2_WPS-2_WPS-2_WPS-2
OTU_2642	Proteobacteria_Alphaproteobacteria_Rhizobiales_Xanthobacteraceae_Afipia
OTU_2644	Actinobacteriota_Actinobacteria_Micrococcales_Microbacteriaceae_Unclassified_Microbacteriaceae
OTU_2645	Bacteroidota_Bacteroidia_Flavobacteriales_Flavobacteriaceae_Flavobacterium
OTU_2647	Patescibacteria_Parcubacteria_Parcubacteria_Parcubacteria_Parcubacteria
OTU_2648	Proteobacteria_Alphaproteobacteria_Sphingomonadales_Sphingomonadaceae_Unclassified_Sphingomonadaceae
OTU_2649	Bacteroidota_Bacteroidia_Flavobacteriales_Flavobacteriaceae_Flavobacterium
OTU_265	Bacteroidota_Bacteroidia_Chitinophagales_Chitinophagaceae_uncultured
OTU_2650	Patescibacteria_Parcubacteria_Candidatus_Kaiserbacteria_Candidatus_Kaiserbacteria_Candidatus_Kaiserbacteria
OTU_2651	Bacteroidota_Bacteroidia_Chitinophagales_Unclassified_Chitinophagales_Unclassified_Chitinophagales
OTU_2652	Proteobacteria_Gammaproteobacteria_Burkholderiales_Comamonadaceae_Leptothrix
OTU_2653	Firmicutes_Bacilli_Staphylococcales_Staphylococcaceae_Auricoccus-Abyssicoccus
OTU_2655	Patescibacteria_ABY1_Candidatus_Kerfeldbacteria_Candidatus_Kerfeldbacteria_Candidatus_Kerfeldbacteria
OTU_2656	Proteobacteria_Gammaproteobacteria_Pseudomonadales_Moraxellaceae_Unclassified_Moraxellaceae
OTU_2658	Patescibacteria_Parcubacteria_Candidatus_Campbellbacteria_Candidatus_Campbellbacteria_Candidatus_Campbellbacteria
OTU_2659	Proteobacteria_Alphaproteobacteria_Micavibrionales_uncultured_uncultured
OTU_266	Bacteroidota_Bacteroidia_Flavobacteriales_Flavobacteriaceae_Flavobacterium
OTU_2660	Acidobacteriota_Acidobacteriae_Solibacterales_Solibacteraceae_Candidatus_Solibacter
OTU_2661	Bacteroidota_Bacteroidia_Unclassified_Bacteroidia_Unclassified_Bacteroidia_Unclassified_Bacteroidia
OTU_2662	Bacteroidota_Bacteroidia_Flavobacteriales_Flavobacteriaceae_Flavobacterium
OTU_2663	Patescibacteria_Gracilibacteria_Candidatus_Peribacteria_Candidatus_Peribacteria_Candidatus_Peribacteria
OTU_2664	Firmicutes_Negativicutes_Veillonellales-Selenomonadales_Veillonellaceae_Veillonella
OTU_2665	Patescibacteria_Unclassified_Patescibacteria_Unclassified_Patescibacteria_Unclassified_Patescibacteria_Unclassified_Patescibacteria
OTU_2666	Firmicutes_Clostridia_Lachnospirales_Lachnospiraceae_Blautia
OTU_2667	Proteobacteria_Gammaproteobacteria_Burkholderiales_Comamonadaceae_Sphaerotilus
OTU_2668	Proteobacteria_Gammaproteobacteria_Burkholderiales_Nitrosomonadaceae_Ellin6067
OTU_2669	Proteobacteria_Gammaproteobacteria_Burkholderiales_Comamonadaceae_Polaromonas
OTU_267	Proteobacteria_Alphaproteobacteria_Rickettsiales_Rickettsiaceae_uncultured
OTU_2670	Bacteroidota_Bacteroidia_Flavobacteriales_Flavobacteriaceae_Flavobacterium
OTU_2671	Proteobacteria_Gammaproteobacteria_Burkholderiales_Comamonadaceae_Limnohabitans
OTU_2672	Proteobacteria_Alphaproteobacteria_Sphingomonadales_Sphingomonadaceae_Sphingomonas
OTU_2673	Bacteroidota_Bacteroidia_Flavobacteriales_Flavobacteriaceae_Flavobacterium
OTU_2674	Proteobacteria_Gammaproteobacteria_Cellvibrionales_Halieaceae_OM60
OTU_2677	Patescibacteria_ABY1_Candidatus_Kerfeldbacteria_Candidatus_Kerfeldbacteria_Candidatus_Kerfeldbacteria
OTU_2678	Firmicutes_Bacilli_Lactobacillales_Streptococcaceae_Streptococcus
OTU_2679	Bacteroidota_Bacteroidia_Flavobacteriales_Flavobacteriaceae_Flavobacterium
OTU_268	Bacteroidota_Bacteroidia_Sphingobacteriales_NS11-12_marine_group_NS11-12_marine_group
OTU_2680	Proteobacteria_Alphaproteobacteria_Rhizobiales_Beijerinckiaceae_Methylobacterium-Methylorubrum
OTU_2681	Proteobacteria_Gammaproteobacteria_Chromatiales_Chromatiaceae_Lamprocystis
OTU_2683	Bacteroidota_Bacteroidia_Flavobacteriales_Flavobacteriaceae_Flavobacterium
OTU_2684	Firmicutes_Bacilli_Lactobacillales_Streptococcaceae_Streptococcus
OTU_2685	Actinobacteriota_Actinobacteria_Actinomycetales_Actinomycetaceae_Actinomyces
OTU_2686	Bacteroidota_Bacteroidia_Flavobacteriales_Flavobacteriaceae_Flavobacterium
OTU_2687	Actinobacteriota_Actinobacteria_Corynebacteriales_Dietziaceae_Dietzia
OTU_2688	Actinobacteriota_Actinobacteria_Micrococcales_Microbacteriaceae_Leucobacter
OTU_269	SAR324_clade_SAR324_clade_SAR324_clade_SAR324_clade_SAR324_clade
OTU_2692	Bacteroidota_Bacteroidia_Flavobacteriales_Weeksellaceae_Chryseobacterium
OTU_2693	Proteobacteria_Gammaproteobacteria_Burkholderiales_Comamonadaceae_Limnohabitans
OTU_2694	Proteobacteria_Gammaproteobacteria_Pseudomonadales_Pseudomonadaceae_Pseudomonas
OTU_2695	Actinobacteriota_Actinobacteria_Micrococcales_Microbacteriaceae_Microbacterium
OTU_2697	Bacteroidota_Bacteroidia_Unclassified_Bacteroidia_Unclassified_Bacteroidia_Unclassified_Bacteroidia
OTU_270	Bacteroidota_Bacteroidia_Sphingobacteriales_Lentimicrobiaceae_Lentimicrobium
OTU_2700	Proteobacteria_Alphaproteobacteria_Sphingomonadales_Sphingomonadaceae_Unclassified_Sphingomonadaceae
OTU_2701	Proteobacteria_Alphaproteobacteria_Caulobacterales_Caulobacteraceae_Caulobacter
OTU_2702	Chloroflexi_Anaerolineae_Ardenticatenales_uncultured_uncultured
OTU_2703	Actinobacteriota_Actinobacteria_Propionibacteriales_Propionibacteriaceae_Cutibacterium
OTU_2704	Firmicutes_Bacilli_Staphylococcales_Staphylococcaceae_Staphylococcus
OTU_2705	Euryarchaeota_Thermococci_Methanofastidiosales_uncultured_uncultured
OTU_2706	Bacteroidota_Bacteroidia_Sphingobacteriales_Sphingobacteriaceae_Unclassified_Sphingobacteriaceae
OTU_2707	Firmicutes_Bacilli_Lactobacillales_Streptococcaceae_Streptococcus
OTU_2708	Myxococcota_Myxococcia_Myxococcales_Myxococcaceae_P3OB-42
OTU_2709	Firmicutes_Bacilli_Lactobacillales_Carnobacteriaceae_Trichococcus
OTU_271	Firmicutes_Bacilli_Lactobacillales_Streptococcaceae_Streptococcus
OTU_2713	Firmicutes_Clostridia_Lachnospirales_Lachnospiraceae_Tyzzerella
OTU_2714	Firmicutes_Clostridia_Lachnospirales_Lachnospiraceae_[Eubacterium]_xylanophilum_group
OTU_2715	Patescibacteria_Parcubacteria_Candidatus_Nomurabacteria_Candidatus_Nomurabacteria_Candidatus_Nomurabacteria
OTU_2716	Patescibacteria_Parcubacteria_Candidatus_Kaiserbacteria_Candidatus_Kaiserbacteria_Candidatus_Kaiserbacteria
OTU_2717	Firmicutes_Bacilli_Lactobacillales_Streptococcaceae_Streptococcus
OTU_2719	Actinobacteriota_Actinobacteria_Micrococcales_Microbacteriaceae_Microbacterium
OTU_2720	Proteobacteria_Gammaproteobacteria_Burkholderiales_Burkholderiaceae_Polynucleobacter
OTU_2722	Bacteroidota_Bacteroidia_Flavobacteriales_Flavobacteriaceae_Flavobacterium
OTU_2725	Proteobacteria_Alphaproteobacteria_Sphingomonadales_Sphingomonadaceae_Unclassified_Sphingomonadaceae
OTU_2726	Gemmatimonadota_Gemmatimonadetes_Gemmatimonadales_Gemmatimonadaceae_uncultured
OTU_2727	Patescibacteria_Parcubacteria_Candidatus_Kaiserbacteria_Candidatus_Kaiserbacteria_Candidatus_Kaiserbacteria
OTU_2728	Proteobacteria_Alphaproteobacteria_Sphingomonadales_Sphingomonadaceae_Novosphingobium
OTU_2730	Firmicutes_Negativicutes_Veillonellales-Selenomonadales_Selenomonadaceae_Selenomonas
OTU_2733	Proteobacteria_Alphaproteobacteria_Rickettsiales_Rickettsiaceae_Candidatus_Megaira
OTU_2735	Patescibacteria_Gracilibacteria_Candidatus_Peribacteria_Candidatus_Peribacteria_Candidatus_Peribacteria
OTU_2736	Bdellovibrionota_Oligoflexia_0319-6G20_0319-6G20_0319-6G20
OTU_2737	Firmicutes_Bacilli_Staphylococcales_Staphylococcaceae_Staphylococcus
OTU_2738	Bacteroidota_Bacteroidia_Chitinophagales_Chitinophagaceae_Edaphobaculum
OTU_2739	Proteobacteria_Gammaproteobacteria_Burkholderiales_Oxalobacteraceae_Unclassified_Oxalobacteraceae
OTU_274	Patescibacteria_Parcubacteria_Parcubacteria_Parcubacteria_Parcubacteria
OTU_2740	Firmicutes_Clostridia_Peptostreptococcales-Tissierellales_Anaerovoracaceae_Unclassified_Anaerovoracaceae
OTU_2742	Patescibacteria_Parcubacteria_Candidatus_Nomurabacteria_Candidatus_Nomurabacteria_Candidatus_Nomurabacteria
OTU_2743	Bacteroidota_Bacteroidia_Bacteroidales_Prevotellaceae_Prevotella
OTU_2744	Proteobacteria_Alphaproteobacteria_Sphingomonadales_Sphingomonadaceae_Unclassified_Sphingomonadaceae
OTU_2745	Bacteroidota_Bacteroidia_Flavobacteriales_Flavobacteriaceae_Flavobacterium
OTU_2746	Chloroflexi_Chloroflexia_Thermomicrobiales_JG30-KF-CM45_JG30-KF-CM45
OTU_2747	Proteobacteria_Alphaproteobacteria_Caulobacterales_Hyphomonadaceae_SWB02
OTU_2748	Bacteroidota_Bacteroidia_Bacteroidales_Prolixibacteraceae_BSV13
OTU_275	Bacteroidota_Bacteroidia_Bacteroidales_Porphyromonadaceae_Porphyromonas
OTU_2750	Proteobacteria_Gammaproteobacteria_Xanthomonadales_Rhodanobacteraceae_Unclassified_Rhodanobacteraceae
OTU_2751	Gemmatimonadota_S0134_terrestrial_group_S0134_terrestrial_group_S0134_terrestrial_group_S0134_terrestrial_group
OTU_2752	Fusobacteriota_Fusobacteriia_Fusobacteriales_Fusobacteriaceae_Fusobacterium
OTU_2753	Patescibacteria_Parcubacteria_Candidatus_Staskawiczbacteria_Candidatus_Staskawiczbacteria_Candidatus_Staskawiczbacteria
OTU_2754	Actinobacteriota_Acidimicrobiia_Microtrichales_Microtrichaceae_uncultured
OTU_2755	Proteobacteria_Gammaproteobacteria_Enterobacterales_Yersiniaceae_Serratia
OTU_2756	Patescibacteria_Parcubacteria_Candidatus_Kaiserbacteria_Candidatus_Kaiserbacteria_Candidatus_Kaiserbacteria
OTU_2757	Firmicutes_Bacilli_Lactobacillales_P5D1-392_P5D1-392
OTU_2758	Actinobacteriota_Actinobacteria_Propionibacteriales_Nocardioidaceae_Marmoricola
OTU_2759	Proteobacteria_Alphaproteobacteria_Acetobacterales_Acetobacteraceae_Belnapia
OTU_276	Proteobacteria_Alphaproteobacteria_Rhodobacterales_Rhodobacteraceae_Unclassified_Rhodobacteraceae
OTU_2760	Proteobacteria_Alphaproteobacteria_Rhodobacterales_Rhodobacteraceae_Unclassified_Rhodobacteraceae
OTU_2762	Patescibacteria_Gracilibacteria_Candidatus_Peribacteria_Candidatus_Peribacteria_Candidatus_Peribacteria
OTU_2763	Actinobacteriota_Actinobacteria_Frankiales_Geodermatophilaceae_Blastococcus
OTU_2765	Patescibacteria_Gracilibacteria_Candidatus_Peribacteria_Candidatus_Peribacteria_Candidatus_Peribacteria
OTU_2766	Bacteroidota_Bacteroidia_Flavobacteriales_Flavobacteriaceae_Flavobacterium
OTU_2767	Patescibacteria_Saccharimonadia_Saccharimonadales_Saccharimonadaceae_TM7a
OTU_277	Proteobacteria_Gammaproteobacteria_Burkholderiales_Gallionellaceae_Sideroxydans
OTU_2770	Actinobacteriota_Actinobacteria_Corynebacteriales_Nocardiaceae_Rhodococcus
OTU_2772	Proteobacteria_Gammaproteobacteria_Burkholderiales_Comamonadaceae_Hydrogenophaga
OTU_2775	Bacteroidota_Bacteroidia_Sphingobacteriales_Sphingobacteriaceae_Mucilaginibacter
OTU_2776	Proteobacteria_Gammaproteobacteria_Burkholderiales_Neisseriaceae_uncultured
OTU_2777	Bacteroidota_Bacteroidia_Flavobacteriales_Flavobacteriaceae_Flavobacterium
OTU_2778	Bacteroidota_Bacteroidia_Chitinophagales_Saprospiraceae_uncultured
OTU_2779	Proteobacteria_Alphaproteobacteria_Sphingomonadales_Sphingomonadaceae_Novosphingobium
OTU_278	Asgardarchaeota_Asgardarchaeota_Asgardarchaeota_Asgardarchaeota_Asgardarchaeota
OTU_2780	Bacteroidota_Bacteroidia_Flavobacteriales_Flavobacteriaceae_Flavobacterium
OTU_2781	Proteobacteria_Alphaproteobacteria_Unclassified_Alphaproteobacteria_Unclassified_Alphaproteobacteria_Unclassified_Alphaproteobacteria
OTU_2783	Proteobacteria_Gammaproteobacteria_Enterobacterales_Unclassified_Enterobacterales_Unclassified_Enterobacterales
OTU_2784	Actinobacteriota_Actinobacteria_Frankiales_Geodermatophilaceae_Modestobacter
OTU_2785	Proteobacteria_Alphaproteobacteria_Rhizobiales_Beijerinckiaceae_Methylobacterium-Methylorubrum
OTU_2787	Chloroflexi_Anaerolineae_Anaerolineales_Anaerolineaceae_uncultured
OTU_2788	Aenigmarchaeota_Aenigmarchaeia_Aenigmarchaeales_Aenigmarchaeales_Aenigmarchaeales
OTU_2789	Proteobacteria_Alphaproteobacteria_Sphingomonadales_Sphingomonadaceae_Unclassified_Sphingomonadaceae
OTU_279	Bacteroidota_Bacteroidia_Sphingobacteriales_Unclassified_Sphingobacteriales_Unclassified_Sphingobacteriales
OTU_2790	Patescibacteria_Parcubacteria_Candidatus_Staskawiczbacteria_Candidatus_Staskawiczbacteria_Candidatus_Staskawiczbacteria
OTU_2791	Proteobacteria_Gammaproteobacteria_Burkholderiales_Comamonadaceae_Limnohabitans
OTU_2792	Proteobacteria_Alphaproteobacteria_Reyranellales_Reyranellaceae_uncultured
OTU_2793	Bacteroidota_Bacteroidia_Flavobacteriales_NS9_marine_group_NS9_marine_group
OTU_2794	Bacteroidota_Bacteroidia_Flavobacteriales_Flavobacteriaceae_Flavobacterium
OTU_2795	Proteobacteria_Alphaproteobacteria_Rhizobiales_Rhizobiaceae_uncultured
OTU_2796	Bacteroidota_Bacteroidia_Flavobacteriales_Flavobacteriaceae_Flavobacterium
OTU_2797	Bacteroidota_Bacteroidia_Chitinophagales_37-13_37-13
OTU_2799	Actinobacteriota_Actinobacteria_uncultured_uncultured_uncultured
OTU_2801	Proteobacteria_Gammaproteobacteria_Burkholderiales_Comamonadaceae_Alicycliphilus
OTU_2803	Proteobacteria_Gammaproteobacteria_Xanthomonadales_Rhodanobacteraceae_uncultured
OTU_2806	Proteobacteria_Gammaproteobacteria_Unclassified_Gammaproteobacteria_Unclassified_Gammaproteobacteria_Unclassified_Gammaproteobacteria
OTU_2809	NB1-j_NB1-j_NB1-j_NB1-j_NB1-j
OTU_281	Patescibacteria_Gracilibacteria_Candidatus_Peribacteria_Candidatus_Peribacteria_Candidatus_Peribacteria
OTU_2811	Acidobacteriota_Acidobacteriae_Bryobacterales_Bryobacteraceae_Bryobacter
OTU_2812	Proteobacteria_Gammaproteobacteria_Pasteurellales_Pasteurellaceae_Haemophilus
OTU_2813	Actinobacteriota_Actinobacteria_Corynebacteriales_Corynebacteriaceae_Corynebacterium
OTU_2814	Actinobacteriota_Actinobacteria_Corynebacteriales_Nocardiaceae_Williamsia
OTU_2815	Bacteroidota_Bacteroidia_Flavobacteriales_Crocinitomicaceae_Fluviicola
OTU_2816	Bacteroidota_Bacteroidia_Chitinophagales_Saprospiraceae_uncultured
OTU_2817	Proteobacteria_Gammaproteobacteria_Burkholderiales_Sulfuricellaceae_Sulfuricella
OTU_2818	Patescibacteria_Parcubacteria_Candidatus_Kaiserbacteria_Candidatus_Kaiserbacteria_Candidatus_Kaiserbacteria
OTU_2819	Proteobacteria_Unclassified_Proteobacteria_Unclassified_Proteobacteria_Unclassified_Proteobacteria_Unclassified_Proteobacteria
OTU_282	Bacteroidota_Bacteroidia_Flavobacteriales_Crocinitomicaceae_Unclassified_Crocinitomicaceae
OTU_2820	Proteobacteria_Gammaproteobacteria_uncultured_uncultured_uncultured
OTU_2821	Myxococcota_Polyangia_Polyangiales_Polyangiaceae_Pajaroellobacter
OTU_2822	Bacteroidota_Bacteroidia_Cytophagales_Microscillaceae_uncultured
OTU_2823	Aenigmarchaeota_Deep_Sea_Euryarchaeotic_Group_Deep_Sea_Euryarchaeotic_Group_Deep_Sea_Euryarchaeotic_Group_Deep_Sea_Euryarchaeotic_Group
OTU_2824	Firmicutes_Bacilli_Lactobacillales_Streptococcaceae_Lactococcus
OTU_2825	Actinobacteriota_Actinobacteria_Corynebacteriales_Corynebacteriaceae_Corynebacterium
OTU_2826	SAR324_clade_SAR324_clade_SAR324_clade_SAR324_clade_SAR324_clade
OTU_2827	Actinobacteriota_Actinobacteria_Propionibacteriales_Propionibacteriaceae_Cutibacterium
OTU_2828	Dependentiae_Babeliae_Babeliales_Vermiphilaceae_Vermiphilaceae
OTU_283	Bacteroidota_Bacteroidia_Flavobacteriales_Crocinitomicaceae_uncultured
OTU_2830	Chloroflexi_Anaerolineae_SBR1031_A4b_A4b
OTU_2831	Dependentiae_Babeliae_Babeliales_Unclassified_Babeliales_Unclassified_Babeliales
OTU_2832	Fusobacteriota_Fusobacteriia_Fusobacteriales_Fusobacteriaceae_Fusobacterium
OTU_2833	Patescibacteria_Parcubacteria_Candidatus_Kaiserbacteria_Candidatus_Kaiserbacteria_Candidatus_Kaiserbacteria
OTU_2835	Proteobacteria_Alphaproteobacteria_Rickettsiales_Rickettsiaceae_Candidatus_Megaira
OTU_2836	Bacteroidota_Bacteroidia_Chitinophagales_Saprospiraceae_uncultured
OTU_2837	Firmicutes_Clostridia_Lachnospirales_Lachnospiraceae_Lachnospiraceae_ND3007_group
OTU_2838	Actinobacteriota_Actinobacteria_Micrococcales_Microbacteriaceae_Unclassified_Microbacteriaceae
OTU_2839	Actinobacteriota_Actinobacteria_Micrococcales_Microbacteriaceae_Microbacterium
OTU_284	Bacteroidota_Bacteroidia_Flavobacteriales_Flavobacteriaceae_Flavobacterium
OTU_2840	Firmicutes_Negativicutes_Veillonellales-Selenomonadales_Selenomonadaceae_Selenomonas
OTU_2842	Acidobacteriota_Blastocatellia_24-Nov_24-Nov_24-Nov
OTU_2843	Actinobacteriota_Actinobacteria_Frankiales_Sporichthyaceae_Sporichthya
OTU_2844	Bacteroidota_Bacteroidia_Flavobacteriales_Crocinitomicaceae_Fluviicola
OTU_2845	Cyanobacteria_Vampirivibrionia_Obscuribacterales_Obscuribacteraceae_Candidatus_Obscuribacter
OTU_2846	Armatimonadota_Armatimonadia_Armatimonadales_Armatimonadaceae_Armatimonas
OTU_2848	Proteobacteria_Alphaproteobacteria_Sphingomonadales_Sphingomonadaceae_Sphingomonas
OTU_285	Dependentiae_Babeliae_Babeliales_Babeliales_Babeliales
OTU_2850	Acidobacteriota_Vicinamibacteria_Vicinamibacterales_Vicinamibacteraceae_Vicinamibacteraceae
OTU_2851	Proteobacteria_Alphaproteobacteria_Sphingomonadales_Sphingomonadaceae_Unclassified_Sphingomonadaceae
OTU_2852	Patescibacteria_ABY1_Unclassified_ABY1_Unclassified_ABY1_Unclassified_ABY1
OTU_2853	Bacteroidota_Bacteroidia_Flavobacteriales_Crocinitomicaceae_uncultured
OTU_2854	Actinobacteriota_Actinobacteria_Micrococcales_Microbacteriaceae_Galbitalea
OTU_2855	Proteobacteria_Gammaproteobacteria_Burkholderiales_Comamonadaceae_Unclassified_Comamonadaceae
OTU_2856	Aenigmarchaeota_Aenigmarchaeia_Aenigmarchaeales_Aenigmarchaeales_Aenigmarchaeales
OTU_2857	Bacteroidota_Bacteroidia_Sphingobacteriales_Sphingobacteriaceae_Sphingobacterium
OTU_2858	Bacteroidota_Bacteroidia_Sphingobacteriales_NS11-12_marine_group_NS11-12_marine_group
OTU_2859	Proteobacteria_Alphaproteobacteria_Rhodobacterales_Rhodobacteraceae_Rhodobacter
OTU_286	Bacteroidota_Bacteroidia_Flavobacteriales_Flavobacteriaceae_Flavobacterium
OTU_2860	Proteobacteria_Gammaproteobacteria_Enterobacterales_Yersiniaceae_Unclassified_Yersiniaceae
OTU_2862	Bacteroidota_Bacteroidia_Chitinophagales_Saprospiraceae_uncultured
OTU_2864	Actinobacteriota_Acidimicrobiia_Microtrichales_Iamiaceae_Iamia
OTU_2865	Bacteroidota_Bacteroidia_Flavobacteriales_Flavobacteriaceae_Flavobacterium
OTU_2868	Proteobacteria_Alphaproteobacteria_Sphingomonadales_Sphingomonadaceae_Sphingomonas
OTU_2869	Firmicutes_Bacilli_Lactobacillales_Aerococcaceae_Aerococcus
OTU_287	Firmicutes_Bacilli_Lactobacillales_P5D1-392_P5D1-392
OTU_2870	Verrucomicrobiota_Verrucomicrobiae_Verrucomicrobiales_Verrucomicrobiaceae_Prosthecobacter
OTU_2871	Actinobacteriota_Actinobacteria_Frankiales_Geodermatophilaceae_Blastococcus
OTU_2872	Patescibacteria_Parcubacteria_Candidatus_Kaiserbacteria_Candidatus_Kaiserbacteria_Candidatus_Kaiserbacteria
OTU_2873	Proteobacteria_Gammaproteobacteria_Burkholderiales_Comamonadaceae_Paucibacter
OTU_2874	Bacteroidota_Bacteroidia_Sphingobacteriales_Unclassified_Sphingobacteriales_Unclassified_Sphingobacteriales
OTU_2875	Proteobacteria_Gammaproteobacteria_Burkholderiales_Comamonadaceae_Delftia
OTU_2876	Firmicutes_Bacilli_Lactobacillales_Streptococcaceae_Streptococcus
OTU_2877	Firmicutes_Bacilli_Lactobacillales_Leuconostocaceae_Leuconostoc
OTU_2878	Proteobacteria_Alphaproteobacteria_Unclassified_Alphaproteobacteria_Unclassified_Alphaproteobacteria_Unclassified_Alphaproteobacteria
OTU_288	Proteobacteria_Gammaproteobacteria_Pseudomonadales_Pseudomonadaceae_Pseudomonas
OTU_2880	Firmicutes_Bacilli_Lactobacillales_Streptococcaceae_Streptococcus
OTU_2881	Bacteroidota_Bacteroidia_Flavobacteriales_Flavobacteriaceae_Flavobacterium
OTU_2882	Proteobacteria_Gammaproteobacteria_Burkholderiales_Comamonadaceae_Hydrogenophaga
OTU_2883	Actinobacteriota_Thermoleophilia_Solirubrobacterales_67-14_67-14
OTU_2885	Proteobacteria_Gammaproteobacteria_Burkholderiales_Comamonadaceae_Aquabacterium
OTU_2886	Chloroflexi_Chloroflexia_Thermomicrobiales_JG30-KF-CM45_JG30-KF-CM45
OTU_2887	Proteobacteria_Gammaproteobacteria_Burkholderiales_Comamonadaceae_Limnohabitans
OTU_2888	Proteobacteria_Alphaproteobacteria_Rhizobiales_Beijerinckiaceae_Methylobacterium-Methylorubrum
OTU_2889	Patescibacteria_Unclassified_Patescibacteria_Unclassified_Patescibacteria_Unclassified_Patescibacteria_Unclassified_Patescibacteria
OTU_289	Proteobacteria_Gammaproteobacteria_Unclassified_Gammaproteobacteria_Unclassified_Gammaproteobacteria_Unclassified_Gammaproteobacteria
OTU_2890	Patescibacteria_ABY1_Candidatus_Magasanikbacteria_Candidatus_Magasanikbacteria_Candidatus_Magasanikbacteria
OTU_2893	Patescibacteria_Parcubacteria_Candidatus_Kaiserbacteria_Candidatus_Kaiserbacteria_Candidatus_Kaiserbacteria
OTU_2894	Bacteroidota_Bacteroidia_Cytophagales_Spirosomaceae_Arcicella
OTU_2895	Verrucomicrobiota_Verrucomicrobiae_Opitutales_Opitutaceae_Opitutus
OTU_2896	Firmicutes_Bacilli_Lactobacillales_Aerococcaceae_Aerococcus
OTU_2897	Firmicutes_Bacilli_Lactobacillales_Streptococcaceae_Streptococcus
OTU_2898	Proteobacteria_Gammaproteobacteria_Legionellales_Legionellaceae_Legionella
OTU_2899	Firmicutes_Bacilli_Lactobacillales_Streptococcaceae_Streptococcus
OTU_290	Bacteroidota_Bacteroidia_Flavobacteriales_Weeksellaceae_Empedobacter
OTU_2900	Proteobacteria_Gammaproteobacteria_Burkholderiales_Comamonadaceae_Unclassified_Comamonadaceae
OTU_2901	Proteobacteria_Alphaproteobacteria_Rhodobacterales_Rhodobacteraceae_Unclassified_Rhodobacteraceae
OTU_2903	Proteobacteria_Gammaproteobacteria_Legionellales_Legionellaceae_Legionella
OTU_2904	Bacteroidota_Bacteroidia_Chitinophagales_uncultured_uncultured
OTU_2905	Patescibacteria_Parcubacteria_Candidatus_Kaiserbacteria_Candidatus_Kaiserbacteria_Candidatus_Kaiserbacteria
OTU_2908	Proteobacteria_Gammaproteobacteria_Unclassified_Gammaproteobacteria_Unclassified_Gammaproteobacteria_Unclassified_Gammaproteobacteria
OTU_2909	Bacteroidota_Bacteroidia_Chitinophagales_Saprospiraceae_uncultured
OTU_291	Bacteroidota_Bacteroidia_Flavobacteriales_Flavobacteriaceae_Flavobacterium
OTU_2911	Actinobacteriota_Actinobacteria_Frankiales_Nakamurellaceae_Nakamurella
OTU_2913	Proteobacteria_Alphaproteobacteria_Rhizobiales_Beijerinckiaceae_Methylobacterium-Methylorubrum
OTU_2914	Proteobacteria_Gammaproteobacteria_Burkholderiales_Comamonadaceae_Tepidimonas
OTU_2917	Firmicutes_Clostridia_Lachnospirales_Lachnospiraceae_A2
OTU_2918	Myxococcota_Myxococcia_Myxococcales_Myxococcaceae_P3OB-42
OTU_2919	Firmicutes_Bacilli_Erysipelotrichales_Erysipelotrichaceae_Catenisphaera
OTU_292	Fusobacteriota_Fusobacteriia_Fusobacteriales_Leptotrichiaceae_Leptotrichia
OTU_2920	Bacteroidota_Bacteroidia_Chitinophagales_uncultured_uncultured
OTU_2921	Firmicutes_Bacilli_Staphylococcales_Staphylococcaceae_Staphylococcus
OTU_2922	Bdellovibrionota_Bdellovibrionia_Bdellovibrionales_Bdellovibrionaceae_Bdellovibrio
OTU_2923	Actinobacteriota_Actinobacteria_Frankiales_Frankiaceae_Jatrophihabitans
OTU_2924	Acidobacteriota_Subgroup_22_Subgroup_22_Subgroup_22_Subgroup_22
OTU_2925	Actinobacteriota_Actinobacteria_Micrococcales_Micrococcaceae_Arthrobacter
OTU_2926	Actinobacteriota_Actinobacteria_Propionibacteriales_Propionibacteriaceae_Cutibacterium
OTU_2927	Proteobacteria_Alphaproteobacteria_Rhodobacterales_Rhodobacteraceae_Rhodobacter
OTU_2928	Bacteroidota_Bacteroidia_Sphingobacteriales_NS11-12_marine_group_NS11-12_marine_group
OTU_2929	Bacteroidota_Bacteroidia_Sphingobacteriales_NS11-12_marine_group_NS11-12_marine_group
OTU_293	Actinobacteriota_Actinobacteria_Micrococcales_Microbacteriaceae_Rathayibacter
OTU_2930	Proteobacteria_Gammaproteobacteria_Burkholderiales_Oxalobacteraceae_Unclassified_Oxalobacteraceae
OTU_2931	Bacteroidota_Bacteroidia_Flavobacteriales_Flavobacteriaceae_Flavobacterium
OTU_2933	Patescibacteria_Parcubacteria_Candidatus_Moranbacteria_Candidatus_Moranbacteria_Candidatus_Moranbacteria
OTU_2934	Patescibacteria_Berkelbacteria_Berkelbacteria_Berkelbacteria_Berkelbacteria
OTU_2935	Bacteroidota_Bacteroidia_Sphingobacteriales_env.OPS_17_env.OPS_17
OTU_2936	Bacteroidota_Bacteroidia_Flavobacteriales_Flavobacteriaceae_Flavobacterium
OTU_2937	Proteobacteria_Alphaproteobacteria_Unclassified_Alphaproteobacteria_Unclassified_Alphaproteobacteria_Unclassified_Alphaproteobacteria
OTU_2938	Bacteroidota_Bacteroidia_Flavobacteriales_Flavobacteriaceae_Flavobacterium
OTU_2939	Bacteroidota_Bacteroidia_Sphingobacteriales_NS11-12_marine_group_NS11-12_marine_group
OTU_2941	Patescibacteria_Parcubacteria_Candidatus_Kaiserbacteria_Candidatus_Kaiserbacteria_Candidatus_Kaiserbacteria
OTU_2943	Bacteroidota_Bacteroidia_Flavobacteriales_Flavobacteriaceae_Flavobacterium
OTU_2944	Acidobacteriota_Blastocatellia_Blastocatellales_Blastocatellaceae_Blastocatella
OTU_2945	Armatimonadota_Armatimonadia_Armatimonadales_Unclassified_Armatimonadales_Unclassified_Armatimonadales
OTU_2946	Actinobacteriota_Actinobacteria_Micrococcales_Intrasporangiaceae_Janibacter
OTU_2947	Actinobacteriota_Actinobacteria_Propionibacteriales_Nocardioidaceae_Nocardioides
OTU_2949	Bacteroidota_Bacteroidia_Flavobacteriales_Flavobacteriaceae_Flavobacterium
OTU_295	Bacteroidota_Kapabacteria_Kapabacteriales_Kapabacteriales_Kapabacteriales
OTU_2950	Proteobacteria_Gammaproteobacteria_Burkholderiales_T34_T34
OTU_2951	Proteobacteria_Alphaproteobacteria_Micropepsales_Micropepsaceae_Rhizomicrobium
OTU_2952	Chloroflexi_Anaerolineae_SBR1031_A4b_A4b
OTU_2953	Chloroflexi_Anaerolineae_SBR1031_A4b_A4b
OTU_2954	Patescibacteria_Parcubacteria_Parcubacteria_Parcubacteria_Parcubacteria
OTU_2955	Proteobacteria_Gammaproteobacteria_Burkholderiales_Aquaspirillaceae_Aquaspirillum
OTU_2956	Firmicutes_Bacilli_Lactobacillales_Aerococcaceae_Facklamia
OTU_2957	Bacteroidota_Bacteroidia_Chitinophagales_Unclassified_Chitinophagales_Unclassified_Chitinophagales
OTU_2958	Proteobacteria_Gammaproteobacteria_Pseudomonadales_Moraxellaceae_Unclassified_Moraxellaceae
OTU_2959	Proteobacteria_Gammaproteobacteria_Burkholderiales_Comamonadaceae_Leptothrix
OTU_296	Bacteroidota_Bacteroidia_Flavobacteriales_Weeksellaceae_Chryseobacterium
OTU_2960	Bacteroidota_Bacteroidia_Sphingobacteriales_Unclassified_Sphingobacteriales_Unclassified_Sphingobacteriales
OTU_2961	Proteobacteria_Gammaproteobacteria_Burkholderiales_Methylophilaceae_Methylophilus
OTU_2962	Proteobacteria_Gammaproteobacteria_Burkholderiales_Comamonadaceae_Comamonas
OTU_2963	Firmicutes_Clostridia_Unclassified_Clostridia_Unclassified_Clostridia_Unclassified_Clostridia
OTU_2964	Patescibacteria_Parcubacteria_Candidatus_Kaiserbacteria_Candidatus_Kaiserbacteria_Candidatus_Kaiserbacteria
OTU_2965	Chloroflexi_Ktedonobacteria_C0119_C0119_C0119
OTU_2966	Actinobacteriota_Actinobacteria_Corynebacteriales_Nocardiaceae_Rhodococcus
OTU_2967	Bdellovibrionota_Bdellovibrionia_Bdellovibrionales_Bdellovibrionaceae_Bdellovibrio
OTU_2968	Actinobacteriota_Actinobacteria_Micrococcales_Microbacteriaceae_Microbacteriaceae
OTU_2969	Patescibacteria_Parcubacteria_Candidatus_Staskawiczbacteria_Candidatus_Staskawiczbacteria_Candidatus_Staskawiczbacteria
OTU_297	Proteobacteria_Gammaproteobacteria_Burkholderiales_Sutterellaceae_AAP99
OTU_2970	Proteobacteria_Gammaproteobacteria_Burkholderiales_Sutterellaceae_AAP99
OTU_2971	Myxococcota_Polyangia_mle1-27_mle1-27_mle1-27
OTU_2974	Cyanobacteria_Cyanobacteriia_Cyanobacteriales_Chroococcidiopsaceae_Aliterella
OTU_2975	Actinobacteriota_Actinobacteria_Corynebacteriales_Corynebacteriaceae_Corynebacterium
OTU_2976	Firmicutes_Clostridia_Lachnospirales_Lachnospiraceae_uncultured
OTU_2980	Proteobacteria_Gammaproteobacteria_Legionellales_Legionellaceae_Legionella
OTU_2981	Proteobacteria_Gammaproteobacteria_Burkholderiales_Comamonadaceae_Unclassified_Comamonadaceae
OTU_2982	Proteobacteria_Alphaproteobacteria_Rhodobacterales_Rhodobacteraceae_Pseudorhodobacter
OTU_2983	Bacteroidota_Bacteroidia_Cytophagales_Microscillaceae_uncultured
OTU_2986	Bacteroidota_Bacteroidia_Flavobacteriales_Flavobacteriaceae_Flavobacterium
OTU_2987	Bacteroidota_Bacteroidia_Chitinophagales_Chitinophagaceae_Puia
OTU_2988	Firmicutes_Clostridia_Clostridiales_Clostridiaceae_Clostridium_sensu_stricto_13
OTU_2989	Actinobacteriota_Acidimicrobiia_Microtrichales_Microtrichaceae_uncultured
OTU_2991	Patescibacteria_Saccharimonadia_Saccharimonadales_Saccharimonadales_Saccharimonadales
OTU_2992	Actinobacteriota_Coriobacteriia_Coriobacteriales_Atopobiaceae_Coriobacteriaceae_UCG-002
OTU_2994	Actinobacteriota_Acidimicrobiia_Unclassified_Acidimicrobiia_Unclassified_Acidimicrobiia_Unclassified_Acidimicrobiia
OTU_2995	Proteobacteria_Alphaproteobacteria_Rhizobiales_Beijerinckiaceae_Methylobacterium-Methylorubrum
OTU_2996	Proteobacteria_Alphaproteobacteria_Unclassified_Alphaproteobacteria_Unclassified_Alphaproteobacteria_Unclassified_Alphaproteobacteria
OTU_2997	Patescibacteria_Gracilibacteria_Absconditabacteriales__Absconditabacteriales__Absconditabacteriales_
OTU_2998	Firmicutes_Clostridia_Oscillospirales_Ruminococcaceae_Caproiciproducens
OTU_2999	Patescibacteria_Gracilibacteria_Candidatus_Peribacteria_Candidatus_Peribacteria_Candidatus_Peribacteria
OTU_300	Bacteroidota_Bacteroidia_Flavobacteriales_Unclassified_Flavobacteriales_Unclassified_Flavobacteriales
OTU_3001	Actinobacteriota_Actinobacteria_Micrococcales_Intrasporangiaceae_Ornithinimicrobium
OTU_3003	Bacteroidota_Bacteroidia_Bacteroidales_Muribaculaceae_Muribaculaceae
OTU_3004	Bdellovibrionota_Oligoflexia_Oligoflexales_uncultured_uncultured
OTU_3005	Actinobacteriota_Actinobacteria_Micrococcales_Micrococcaceae_Unclassified_Micrococcaceae
OTU_3006	Gemmatimonadota_Gemmatimonadetes_Gemmatimonadales_Gemmatimonadaceae_uncultured
OTU_3007	Bacteroidota_Bacteroidia_Chitinophagales_37-13_37-13
OTU_3009	Proteobacteria_Gammaproteobacteria_Burkholderiales_Oxalobacteraceae_Unclassified_Oxalobacteraceae
OTU_301	Bacteroidota_Bacteroidia_Chitinophagales_Chitinophagaceae_uncultured
OTU_3011	Proteobacteria_Gammaproteobacteria_Burkholderiales_Oxalobacteraceae_Unclassified_Oxalobacteraceae
OTU_3012	Proteobacteria_Gammaproteobacteria_Burkholderiales_Comamonadaceae_Acidovorax
OTU_3014	Acidobacteriota_Vicinamibacteria_Subgroup_17_Subgroup_17_Subgroup_17
OTU_3015	Firmicutes_Clostridia_Unclassified_Clostridia_Unclassified_Clostridia_Unclassified_Clostridia
OTU_3016	Bacteroidota_Bacteroidia_Cytophagales_Spirosomaceae_Pseudarcicella
OTU_3019	Bacteroidota_Bacteroidia_Flavobacteriales_Flavobacteriaceae_Flavobacterium
OTU_302	Bacteroidota_Bacteroidia_Flavobacteriales_Flavobacteriaceae_Flavobacterium
OTU_3020	Firmicutes_Bacilli_Lactobacillales_Streptococcaceae_Streptococcus
OTU_3022	Verrucomicrobiota_Omnitrophia_Omnitrophales_Omnitrophaceae_Candidatus_Omnitrophus
OTU_3023	Bdellovibrionota_Oligoflexia_0319-6G20_0319-6G20_0319-6G20
OTU_3024	Halobacterota_Halobacteria_Halobacterales_Halobacterales_uncultured
OTU_3026	Actinobacteriota_Actinobacteria_Propionibacteriales_Propionibacteriaceae_Micropruina
OTU_3027	Proteobacteria_Gammaproteobacteria_Methylococcales_Methylomonadaceae_pLW-20
OTU_3029	Bacteroidota_Bacteroidia_Chitinophagales_Chitinophagaceae_Aurantisolimonas
OTU_303	Firmicutes_Bacilli_Bacillales_Bacillaceae_Anoxybacillus
OTU_3030	Patescibacteria_ABY1_Candidatus_Kerfeldbacteria_Candidatus_Kerfeldbacteria_Candidatus_Kerfeldbacteria
OTU_3031	Patescibacteria_Gracilibacteria_Candidatus_Peribacteria_Candidatus_Peribacteria_Candidatus_Peribacteria
OTU_3032	Firmicutes_Bacilli_Erysipelotrichales_Erysipelotrichaceae_Solobacterium
OTU_3033	Proteobacteria_Gammaproteobacteria_Burkholderiales_Sutterellaceae_AAP99
OTU_3034	Bacteroidota_Bacteroidia_Flavobacteriales_Flavobacteriaceae_Flavobacterium
OTU_3035	Bacteroidota_Bacteroidia_Sphingobacteriales_NS11-12_marine_group_NS11-12_marine_group
OTU_3036	Firmicutes_Bacilli_Lactobacillales_Lactobacillaceae_Lactobacillus
OTU_3037	SAR324_clade_SAR324_clade_SAR324_clade_SAR324_clade_SAR324_clade
OTU_3038	Patescibacteria_Saccharimonadia_Saccharimonadales_Unclassified_Saccharimonadales_Unclassified_Saccharimonadales
OTU_3039	Actinobacteriota_Actinobacteria_Frankiales_Geodermatophilaceae_Blastococcus
OTU_304	Patescibacteria_Gracilibacteria_Candidatus_Peribacteria_Candidatus_Peribacteria_Candidatus_Peribacteria
OTU_3040	Chloroflexi_Anaerolineae_SJA-15_SJA-15_SJA-15
OTU_3041	Firmicutes_Bacilli_Lactobacillales_Streptococcaceae_Streptococcus
OTU_3042	Proteobacteria_Gammaproteobacteria_Pseudomonadales_Moraxellaceae_Moraxella
OTU_3044	Proteobacteria_Alphaproteobacteria_Rhodobacterales_Rhodobacteraceae_Gemmobacter
OTU_3045	Patescibacteria_Saccharimonadia_Saccharimonadales_Saccharimonadaceae_Candidatus_Saccharimonas
OTU_3046	Bacteroidota_Kapabacteria_Kapabacteriales_Kapabacteriales_Kapabacteriales
OTU_3047	Actinobacteriota_Actinobacteria_Actinomycetales_Actinomycetaceae_Actinomyces
OTU_3048	Patescibacteria_Parcubacteria_Candidatus_Kaiserbacteria_Candidatus_Kaiserbacteria_Candidatus_Kaiserbacteria
OTU_3049	Proteobacteria_Gammaproteobacteria_Burkholderiales_Methylophilaceae_uncultured
OTU_305	Actinobacteriota_Actinobacteria_Corynebacteriales_Nocardiaceae_Rhodococcus
OTU_3050	Actinobacteriota_Acidimicrobiia_Microtrichales_uncultured_uncultured
OTU_3051	Actinobacteriota_Actinobacteria_Propionibacteriales_Propionibacteriaceae_Unclassified_Propionibacteriaceae
OTU_3052	Proteobacteria_Gammaproteobacteria_Burkholderiales_Comamonadaceae_Rhizobacter
OTU_3053	Proteobacteria_Gammaproteobacteria_Pseudomonadales_Moraxellaceae_Acinetobacter
OTU_3054	Bacteroidota_Kapabacteria_Kapabacteriales_Kapabacteriales_Kapabacteriales
OTU_3055	Bacteroidota_Bacteroidia_Chitinophagales_Chitinophagaceae_Niabella
OTU_3056	Bacteroidota_Bacteroidia_Cytophagales_Hymenobacteraceae_Adhaeribacter
OTU_3057	Proteobacteria_Alphaproteobacteria_Sphingomonadales_Sphingomonadaceae_Sphingopyxis
OTU_3058	Fusobacteriota_Fusobacteriia_Fusobacteriales_Fusobacteriaceae_Fusobacterium
OTU_3059	Bacteroidota_Bacteroidia_Bacteroidales_Porphyromonadaceae_Porphyromonas
OTU_306	Bdellovibrionota_Oligoflexia_Silvanigrellales_Silvanigrellaceae_Silvanigrella
OTU_3061	Bacteroidota_Bacteroidia_Bacteroidales_Prevotellaceae_Prevotella
OTU_3062	Patescibacteria_Berkelbacteria_Berkelbacteria_Berkelbacteria_Berkelbacteria
OTU_3063	Proteobacteria_Gammaproteobacteria_Burkholderiales_Comamonadaceae_Giesbergeria
OTU_3064	Actinobacteriota_Thermoleophilia_Gaiellales_uncultured_uncultured
OTU_3066	Proteobacteria_Gammaproteobacteria_Burkholderiales_Comamonadaceae_Unclassified_Comamonadaceae
OTU_3067	Bacteroidota_Bacteroidia_Chitinophagales_Chitinophagaceae_Ferruginibacter
OTU_3069	Proteobacteria_Gammaproteobacteria_Xanthomonadales_Xanthomonadaceae_Arenimonas
OTU_307	Proteobacteria_Gammaproteobacteria_Pseudomonadales_Moraxellaceae_Psychrobacter
OTU_3070	Bacteroidota_Bacteroidia_Flavobacteriales_Flavobacteriaceae_Flavobacterium
OTU_3071	Bacteroidota_Bacteroidia_Chitinophagales_Saprospiraceae_uncultured
OTU_3072	Proteobacteria_Alphaproteobacteria_Sphingomonadales_Sphingomonadaceae_Sphingomonas
OTU_3073	Actinobacteriota_Thermoleophilia_Solirubrobacterales_Solirubrobacteraceae_Conexibacter
OTU_3076	Bacteroidota_Bacteroidia_Flavobacteriales_Flavobacteriaceae_Flavobacterium
OTU_3077	Bacteroidota_Bacteroidia_Flavobacteriales_Flavobacteriaceae_Flavobacterium
OTU_3078	Deinococcota_Deinococci_Deinococcales_Trueperaceae_Truepera
OTU_308	Firmicutes_Bacilli_Lactobacillales_Streptococcaceae_Streptococcus
OTU_3080	Bacteroidota_Bacteroidia_Flavobacteriales_Flavobacteriaceae_Flavobacterium
OTU_3081	Bacteroidota_Bacteroidia_Flavobacteriales_Flavobacteriaceae_Capnocytophaga
OTU_3082	Firmicutes_Bacilli_Staphylococcales_Staphylococcaceae_Staphylococcus
OTU_3084	Actinobacteriota_Actinobacteria_Corynebacteriales_Corynebacteriaceae_Corynebacterium
OTU_3085	Proteobacteria_Alphaproteobacteria_Sphingomonadales_Sphingomonadaceae_Sphingomonas
OTU_3086	Bacteroidota_Bacteroidia_Flavobacteriales_Flavobacteriaceae_Flavobacterium
OTU_3087	Proteobacteria_Gammaproteobacteria_CCM19a_CCM19a_CCM19a
OTU_3088	Bacteroidota_Bacteroidia_Bacteroidales_Prevotellaceae_Prevotella
OTU_3089	Proteobacteria_Gammaproteobacteria_Burkholderiales_Comamonadaceae_Rhodoferax
OTU_309	Actinobacteriota_Actinobacteria_Micrococcales_Microbacteriaceae_Unclassified_Microbacteriaceae
OTU_3090	Bacteroidota_Bacteroidia_Bacteroidales_Dysgonomonadaceae_Fermentimonas
OTU_3095	Firmicutes_Clostridia_Clostridia_UCG-014_Clostridia_UCG-014_Clostridia_UCG-014
OTU_3097	Proteobacteria_Gammaproteobacteria_Burkholderiales_Comamonadaceae_Polaromonas
OTU_3098	Spirochaetota_Spirochaetia_Spirochaetales_Spirochaetaceae_Treponema
OTU_3099	Bdellovibrionota_Oligoflexia_0319-6G20_0319-6G20_0319-6G20
OTU_310	Firmicutes_Bacilli_Lactobacillales_Unclassified_Lactobacillales_Unclassified_Lactobacillales
OTU_3101	Cyanobacteria_Cyanobacteriia_Cyanobacteriales_Xenococcaceae_Pleurocapsa_PCC-7319
OTU_3103	Proteobacteria_Alphaproteobacteria_Sphingomonadales_Sphingomonadaceae_Novosphingobium
OTU_3105	Bacteroidota_Bacteroidia_Flavobacteriales_Flavobacteriaceae_Flavobacterium
OTU_3106	Proteobacteria_Alphaproteobacteria_Rhizobiales_Beijerinckiaceae_Unclassified_Beijerinckiaceae
OTU_3107	Firmicutes_Bacilli_Staphylococcales_Staphylococcaceae_Staphylococcus
OTU_3108	Patescibacteria_Parcubacteria_Unclassified_Parcubacteria_Unclassified_Parcubacteria_Unclassified_Parcubacteria
OTU_3109	Cyanobacteria_Cyanobacteriia_Cyanobacteriales_Cyanobacteriaceae_Geminocystis_PCC-6308
OTU_3110	Actinobacteriota_Actinobacteria_Micrococcales_Microbacteriaceae_Candidatus_Planktoluna
OTU_3111	Bacteroidota_Bacteroidia_Cytophagales_Cytophagaceae_Cytophaga
OTU_3113	Bacteroidota_Bacteroidia_Chitinophagales_Chitinophagaceae_Sediminibacterium
OTU_3114	Bacteroidota_Bacteroidia_Flavobacteriales_Flavobacteriaceae_Flavobacterium
OTU_3115	Firmicutes_Bacilli_Lactobacillales_Streptococcaceae_Streptococcus
OTU_3116	Bacteroidota_Bacteroidia_Chitinophagales_Saprospiraceae_uncultured
OTU_3117	Actinobacteriota_Actinobacteria_Micrococcales_Microbacteriaceae_Unclassified_Microbacteriaceae
OTU_3118	Actinobacteriota_Actinobacteria_Corynebacteriales_Corynebacteriaceae_Corynebacterium
OTU_3119	Bacteroidota_Bacteroidia_Flavobacteriales_Flavobacteriaceae_Flavobacterium
OTU_3121	Proteobacteria_Alphaproteobacteria_Rhizobiales_Beijerinckiaceae_Bosea
OTU_3122	Firmicutes_Bacilli_Lactobacillales_Lactobacillaceae_Lactobacillus
OTU_3124	Proteobacteria_Gammaproteobacteria_Unclassified_Gammaproteobacteria_Unclassified_Gammaproteobacteria_Unclassified_Gammaproteobacteria
OTU_3125	Proteobacteria_Alphaproteobacteria_Rhizobiales_Devosiaceae_Devosia
OTU_3126	Bacteroidota_Bacteroidia_Flavobacteriales_NS9_marine_group_NS9_marine_group
OTU_3127	Bacteroidota_Bacteroidia_Flavobacteriales_Flavobacteriaceae_Flavobacterium
OTU_3128	Proteobacteria_Gammaproteobacteria_Enterobacterales_Erwiniaceae_Unclassified_Erwiniaceae
OTU_313	Proteobacteria_Gammaproteobacteria_Enterobacterales_Enterobacteriaceae_Unclassified_Enterobacteriaceae
OTU_3131	Actinobacteriota_Actinobacteria_Propionibacteriales_Propionibacteriaceae_Cutibacterium
OTU_3132	Firmicutes_Bacilli_Bacillales_Bacillaceae_Anoxybacillus
OTU_3133	Actinobacteriota_Actinobacteria_Propionibacteriales_Nocardioidaceae_Nocardioides
OTU_3135	Bacteroidota_Bacteroidia_Cytophagales_Cytophagaceae_Cytophaga
OTU_3136	Dependentiae_Babeliae_Babeliales_Babeliaceae_Babeliaceae
OTU_3137	Spirochaetota_Leptospirae_Leptospirales_Leptospiraceae_Turneriella
OTU_3139	Bacteroidota_Bacteroidia_Chitinophagales_Chitinophagaceae_Terrimonas
OTU_314	Actinobacteriota_Actinobacteria_Actinomycetales_Actinomycetaceae_Actinomyces
OTU_3140	Patescibacteria_Parcubacteria_Unclassified_Parcubacteria_Unclassified_Parcubacteria_Unclassified_Parcubacteria
OTU_3141	Bacteroidota_Bacteroidia_Cytophagales_Unclassified_Cytophagales_Unclassified_Cytophagales
OTU_3142	Bacteroidota_Bacteroidia_Bacteroidales_Prevotellaceae_Prevotella
OTU_3145	Bacteroidota_Bacteroidia_Flavobacteriales_Flavobacteriaceae_Flavobacterium
OTU_3146	Proteobacteria_Alphaproteobacteria_Sphingomonadales_Sphingomonadaceae_Unclassified_Sphingomonadaceae
OTU_3147	Proteobacteria_Gammaproteobacteria_Burkholderiales_Comamonadaceae_Unclassified_Comamonadaceae
OTU_3148	Firmicutes_Negativicutes_Veillonellales-Selenomonadales_Veillonellaceae_Veillonella
OTU_3149	Acidobacteriota_Acidobacteriae_Acidobacteriales_Acidobacteriaceae__Unclassified_Acidobacteriaceae_
OTU_315	Actinobacteriota_Actinobacteria_Micrococcales_Microbacteriaceae_Aurantimicrobium
OTU_3150	Firmicutes_Bacilli_Bacillales_Planococcaceae_Sporosarcina
OTU_3151	Proteobacteria_Alphaproteobacteria_Sphingomonadales_Sphingomonadaceae_Sphingorhabdus
OTU_3152	Bacteroidota_Bacteroidia_Flavobacteriales_Flavobacteriaceae_Flavobacterium
OTU_3153	Patescibacteria_Parcubacteria_Unclassified_Parcubacteria_Unclassified_Parcubacteria_Unclassified_Parcubacteria
OTU_3154	Proteobacteria_Alphaproteobacteria_Rhizobiales_Beijerinckiaceae_Methylocystis
OTU_3156	Proteobacteria_Gammaproteobacteria_Burkholderiales_Rhodocyclaceae_C39
OTU_3157	Patescibacteria_Parcubacteria_Candidatus_Kaiserbacteria_Candidatus_Kaiserbacteria_Candidatus_Kaiserbacteria
OTU_3158	Actinobacteriota_Coriobacteriia_Coriobacteriales_Atopobiaceae_Atopobium
OTU_316	Dependentiae_Babeliae_Babeliales_Unclassified_Babeliales_Unclassified_Babeliales
OTU_3160	Bacteroidota_Bacteroidia_Sphingobacteriales_env.OPS_17_env.OPS_17
OTU_3161	Bacteroidota_Bacteroidia_Flavobacteriales_NS9_marine_group_NS9_marine_group
OTU_3162	Actinobacteriota_Actinobacteria_Micrococcales_Microbacteriaceae_Unclassified_Microbacteriaceae
OTU_3163	Bacteroidota_Bacteroidia_Unclassified_Bacteroidia_Unclassified_Bacteroidia_Unclassified_Bacteroidia
OTU_3164	Proteobacteria_Gammaproteobacteria_Burkholderiales_Burkholderiaceae_Polynucleobacter
OTU_3165	Patescibacteria_Gracilibacteria_Candidatus_Peregrinibacteria_Candidatus_Peregrinibacteria_Candidatus_Peregrinibacteria
OTU_3166	Proteobacteria_Gammaproteobacteria_Burkholderiales_Comamonadaceae_Comamonas
OTU_3167	Actinobacteriota_Actinobacteria_Actinomycetales_Actinomycetaceae_Actinomyces
OTU_3168	Firmicutes_Bacilli_Bacillales_Planococcaceae_Unclassified_Planococcaceae
OTU_317	Firmicutes_Clostridia_Lachnospirales_Lachnospiraceae_Lachnospiraceae_NK4A136_group
OTU_3171	Bacteroidota_Bacteroidia_Flavobacteriales_Flavobacteriaceae_Flavobacterium
OTU_3172	Bacteroidota_Bacteroidia_Unclassified_Bacteroidia_Unclassified_Bacteroidia_Unclassified_Bacteroidia
OTU_3173	Proteobacteria_Gammaproteobacteria_Enterobacterales_Enterobacteriaceae_Unclassified_Enterobacteriaceae
OTU_3174	Proteobacteria_Alphaproteobacteria_Rhizobiales_A0839_A0839
OTU_3176	Aenigmarchaeota_Aenigmarchaeia_Aenigmarchaeales_Aenigmarchaeales_Aenigmarchaeales
OTU_3177	Firmicutes_Clostridia_Oscillospirales_Ruminococcaceae_Subdoligranulum
OTU_3178	Proteobacteria_Gammaproteobacteria_Burkholderiales_Rhodocyclaceae_Uliginosibacterium
OTU_3180	Proteobacteria_Alphaproteobacteria_Sphingomonadales_Sphingomonadaceae_Sphingorhabdus
OTU_3181	Proteobacteria_Gammaproteobacteria_Diplorickettsiales_Diplorickettsiaceae_Rickettsiella
OTU_3183	Proteobacteria_Gammaproteobacteria_Burkholderiales_Oxalobacteraceae_Massilia
OTU_3184	Bacteroidota_Bacteroidia_Chitinophagales_Chitinophagaceae_Terrimonas
OTU_3185	Bacteroidota_Bacteroidia_Flavobacteriales_Flavobacteriaceae_Flavobacterium
OTU_3186	Actinobacteriota_Actinobacteria_Propionibacteriales_Propionibacteriaceae_Cutibacterium
OTU_3187	Bacteroidota_Bacteroidia_Flavobacteriales_Weeksellaceae_Chryseobacterium
OTU_3188	Bacteroidota_Bacteroidia_Chitinophagales_Saprospiraceae_uncultured
OTU_3189	Patescibacteria_Gracilibacteria_Candidatus_Peribacteria_Candidatus_Peribacteria_Candidatus_Peribacteria
OTU_319	Patescibacteria_Parcubacteria_Candidatus_Nomurabacteria_Candidatus_Nomurabacteria_Candidatus_Nomurabacteria
OTU_3190	Firmicutes_Clostridia_Clostridiales_Clostridiaceae_Clostridium_sensu_stricto_1
OTU_3191	Bacteroidota_Bacteroidia_Chitinophagales_Chitinophagaceae_Unclassified_Chitinophagaceae
OTU_3192	Patescibacteria_Gracilibacteria_Absconditabacteriales__Absconditabacteriales__Absconditabacteriales_
OTU_3193	Actinobacteriota_Actinobacteria_Micrococcales_Dermacoccaceae_Dermacoccus
OTU_3194	Bacteroidota_Bacteroidia_Flavobacteriales_Flavobacteriaceae_Flavobacterium
OTU_3197	Patescibacteria_Parcubacteria_Candidatus_Kaiserbacteria_Candidatus_Kaiserbacteria_Candidatus_Kaiserbacteria
OTU_3199	Actinobacteriota_Actinobacteria_Actinomycetales_Actinomycetaceae_Actinomyces
OTU_3200	Firmicutes_Clostridia_Peptostreptococcales-Tissierellales_Peptostreptococcales-Tissierellales_Peptoniphilus
OTU_3201	Proteobacteria_Gammaproteobacteria_Chromatiales_Chromatiaceae_Lamprocystis
OTU_3202	Firmicutes_Bacilli_Bacillales_Bacillaceae_Bacillus
OTU_3203	Firmicutes_Bacilli_Bacillales_Planococcaceae_Sporosarcina
OTU_3204	Bacteroidota_Bacteroidia_Chitinophagales_Chitinophagaceae_Ferruginibacter
OTU_3205	Patescibacteria_Saccharimonadia_Saccharimonadales_Saccharimonadales_Saccharimonadales
OTU_3206	Patescibacteria_Parcubacteria_Candidatus_Kaiserbacteria_Candidatus_Kaiserbacteria_Candidatus_Kaiserbacteria
OTU_3207	Proteobacteria_Gammaproteobacteria_Burkholderiales_Burkholderiaceae_Cupriavidus
OTU_3208	Firmicutes_Bacilli_Thermoactinomycetales_Thermoactinomycetaceae_Novibacillus
OTU_3209	Firmicutes_Bacilli_Lactobacillales_Enterococcaceae_Enterococcus
OTU_321	Firmicutes_Clostridia_Lachnospirales_Lachnospiraceae_Unclassified_Lachnospiraceae
OTU_3210	Firmicutes_Bacilli_Thermicanales_Thermicanaceae_Thermicanus
OTU_3211	Bacteroidota_Bacteroidia_Bacteroidales_Prevotellaceae_Prevotella
OTU_3212	Cyanobacteria_Cyanobacteriia_Unclassified_Cyanobacteriia_Unclassified_Cyanobacteriia_Unclassified_Cyanobacteriia
OTU_3213	Bacteroidota_Bacteroidia_Flavobacteriales_Flavobacteriaceae_Flavobacterium
OTU_3214	Aenigmarchaeota_Aenigmarchaeia_Aenigmarchaeales_Aenigmarchaeales_Aenigmarchaeales
OTU_3216	Bacteroidota_Bacteroidia_Sphingobacteriales_env.OPS_17_env.OPS_17
OTU_3217	Firmicutes_Bacilli_Lactobacillales_Carnobacteriaceae_Trichococcus
OTU_3219	Firmicutes_Clostridia_Clostridiales_Clostridiaceae_Clostridium_sensu_stricto_1
OTU_322	Proteobacteria_Gammaproteobacteria_Burkholderiales_Comamonadaceae_Rhizobacter
OTU_3220	Patescibacteria_Parcubacteria_Candidatus_Nomurabacteria_Candidatus_Nomurabacteria_Candidatus_Nomurabacteria
OTU_3221	Bacteroidota_Bacteroidia_Sphingobacteriales_AKYH767_AKYH767
OTU_3222	Firmicutes_Bacilli_Staphylococcales_Gemellaceae_Gemella
OTU_3223	Firmicutes_Clostridia_Oscillospirales_[Eubacterium]_coprostanoligenes_group_[Eubacterium]_coprostanoligenes_group
OTU_3224	Proteobacteria_Gammaproteobacteria_Legionellales_Legionellaceae_Legionella
OTU_3225	Proteobacteria_Gammaproteobacteria_Cellvibrionales_Halieaceae_OM60
OTU_3226	Firmicutes_Bacilli_Bacillales_Planococcaceae_Sporosarcina
OTU_3228	Proteobacteria_Gammaproteobacteria_Burkholderiales_Comamonadaceae_Leptothrix
OTU_3229	Actinobacteriota_Acidimicrobiia_Microtrichales_Ilumatobacteraceae_uncultured
OTU_323	Proteobacteria_Gammaproteobacteria_Burkholderiales_Comamonadaceae_Limnohabitans
OTU_3231	Bacteroidota_Bacteroidia_Flavobacteriales_NS9_marine_group_NS9_marine_group
OTU_3232	Proteobacteria_Gammaproteobacteria_Burkholderiales_Rhodocyclaceae_Unclassified_Rhodocyclaceae
OTU_3233	Asgardarchaeota_Asgardarchaeota_Asgardarchaeota_Asgardarchaeota_Asgardarchaeota
OTU_3235	Proteobacteria_Gammaproteobacteria_Burkholderiales_Comamonadaceae_Acidovorax
OTU_3236	Proteobacteria_Alphaproteobacteria_Rhizobiales_Beijerinckiaceae_alphaI_cluster
OTU_3237	Bacteroidota_Bacteroidia_Chitinophagales_37-13_37-13
OTU_3238	Proteobacteria_Gammaproteobacteria_Burkholderiales_Oxalobacteraceae_Unclassified_Oxalobacteraceae
OTU_3239	Firmicutes_Bacilli_Staphylococcales_Staphylococcaceae_Staphylococcus
OTU_324	Actinobacteriota_Actinobacteria_Corynebacteriales_Nocardiaceae_Rhodococcus
[truncated: 2,849 more rows]
