# Supplementary material for: Red blood cells capture and deliver bacterial DNA to drive host responses during polymicrobial sepsis
Source: J Clin Invest. 2024 Dec 12;135(4):e182127. doi: 10.1172/JCI182127 (PMC11827885; doi:10.1172/JCI182127)
Supplement: Supporting data values [file jci-135-182127-s009.xlsx]

## Sheet: Fig. 1A
WT D5W	WT CS	Erytlr9-/- D5W	Erytlr9-/- CS
99.05	91.04	99.05	95.63
103.33	92.67	97.5	90.75
101.83	93.18	100.78	95.19
101.13	91.09	100	91.23
98.23	89.05	99.55	96.18
106.28	88.89	99.17	95
97.65	92.39	97.22	95.49
94.53	96.31	103.85	89.47
95.42	92.57	101.43	93.51
100	95.85	104.52	90.51
100.53	93.29	101.59	99.02
98.65	93.98	98.36	94.71
99.07	94.15	99.06	94.84
97.67	90.4	99.54	96.4
99.1	94.86	99.5	89.23
102	89.64	99.55	95.76
101.96	91.76	98.11	94.76
101.48	97.87	100.84	91.43
97.75	94.12	101.46	91.16
96.65	92.39	101.02	93.27
97.42	95.18		94.12
98.64	92.06		89.33
	89.73		90.5
	91.74		90.15
	96.23		91.32
	91.98		90.87
	96.31		92.82
			90.16
			98.67
			95.34

## Sheet: Fig. 1B
Hours	WT D5W	WT D5W	WT D5W	WT D5W	WT D5W	WT D5W	WT D5W	WT D5W	WT D5W	WT D5W	WT D5W	WT D5W	WT D5W	WT D5W		WT CS	WT CS	WT CS	WT CS	WT CS	WT CS	WT CS	WT CS	WT CS	WT CS	WT CS	WT CS	WT CS	WT CS	WT CS	WT CS	WT CS	WT CS	WT CS	WT CS		Erytlr9-/- D5W	Erytlr9-/- D5W	Erytlr9-/- D5W	Erytlr9-/- D5W	Erytlr9-/- D5W	Erytlr9-/- D5W	Erytlr9-/- D5W	Erytlr9-/- D5W	Erytlr9-/- D5W		Erytlr9-/- CS	Erytlr9-/- CS	Erytlr9-/- CS
0	90.7	91.2	92.7	94.2	90.5	91.9	96.4	96.6	96.4	93.3	90.8	92.8	93.8	91.5		93.5	90.3	95.8	92.2	95.6	94.6	94.7	93.6	92.8	90.7	95.3	92.2	90.1	92.8	92.4	92.9	90.8	91.4	91.8	92.9		95.6	91.2	91.7	90.9	94.3	94.8	93	92.5	90.2		92.7	90.9	93.9
2	90.5	90.4	92.5	88	92.5				93.9	90.4	91.1	92.2	90.1	91.8		93.5	88	91.4	88	88	88	91.5				93.7	91.4	90.9	88	88	88	91.6	90.3	92.9	91.4		90.9	92.4	92.3	92.1			92	90.3	91		88	88	90.4
4	95.5	92.3	92.5	91.1	95.3	90.3	92	91.7	92.9	93.4	91.8	91	91.6	90.9		94	88	88	88	88	88	90.1	88	88	88	88	88	88	88	88	88	88	88	93.3	92.3		88	90.4	91.5	92.8	90.8	91.7	92.9	93.1	90.3		88	88	88
6	94.6	90.1				91.5	92.2	91.8	90.1	93.1	90.9	93.5	92.4	90.4		90.6	88	88	88				91.6	88	88	88	88	88	88	88	88	88	88	90.5	93.5		92.4	91			91	92.2	91.3	90.3	91		88	88	88
24	90.5	90.4	95.9	88	92.1	91.4	94.4	90.4	90.2	92.4	90.9	90.8	92	91.1		93.5	88	91.4	88	92.5	88	91.6	91.8	91.3	88	93.5	91.1	88	88	88	88	91.8	90.7	91.9	90.4		90.9	92.6	92.8	91.7	91.7	94.7	94.4	93.6	91.9		88	88	90.4
[truncated: 17 more columns]

## Sheet: Fig. 1C
	WT	Erytlr9-/-
Normothermic	4	0
Hypothermic	16	20

## Sheet: Fig. 1D 
Hours	WT D5W	WT CS	Erytlr9-/- D5W	Erytlr9-/- CS
23				1
24				0
23				1
24				0
23				1
24				0
24				0
24				0
24				0
6				1
23				1
24				0
24				0
24				0
24				0
24				0
24				0
24				0
24				0
24				0
24				0
24				0
24				0
24				0
24				0
24				0
24				0
24				0
24				0
24				0
24			0
24			0
24			0
24			0
24			0
24			0
24			0
24			0
24			0
24			0
24			0
24			0
24			0
24			0
24			0
24			0
24			0
24			0
24			0
24			0
24		0
24		0
24		0
24		0
24		0
24		0
24		0
24		0
24		0
24		0
24		0
24		0
24		0
24		0
24		0
24		0
24		0
24		0
24		0
24		0
24		0
24		0
24		0
23		1
24		0
24		0
24		0
24		0
24		0
24	0
24	0
24	0
24	0
24	0
24	0
24	0
24	0
24	0
24	0
24	0
24	0
24	0
24	0
24	0
24	0
24	0
24	0
24	0
24	0
24	0
24	0
24	0
24		0
24		0
24		0
24		0
24			0
24				0
24				0
24				0
24	0
24		0

## Sheet: Fig.1E
WT D5W	WT CS	Erytlr9-/- D5W	Erytlr9-/- CS
35.43	36.44	36.87	36.75
36.22	35.95	36.42	37.45
37.09	36.22	36.52	37.65
38.52	33.68		36.92
40.2	36.48
39.27	33.15
37.19	37.22
36.7	36.45
36.67	35.62
	36.97
	35.17

## Sheet: Fig. 1G
WT D5W	WT CS	Erytlr9-/-D5W	Erytlr9-/- CS
0	5	0	2
0	0	0	1
0	4	0	0
0	1	0	0
0	2	0	0
0	0	0	0
0	3	0	0
0	0	0	0
0	4		1
	0		0
	2		2
	0		0
	0		0

## Sheet: Fig. 1H
WT D5W	WT CS	Erytlr9-/- D5W	Erytlr9-/- CS
40.5653	79.8005	109.659	223.242
59.8504	36.5087	51.0058	74.68
53.027	28.3292	37.9052	77.9385
45.8159	61.8454	39.5677	24.4057
48.8113	94.1808	39.749	127.149
59.3849	61.5797		170.241
43.2253	45.6146		67.6309
65.3213	34.211		25.9793
83.2966	66.9659
81.126	68.6451
	37.3071
	34.7295

## Sheet: Fig. 2A
Plasma IL6					Plasma TNFα					Plasma IL1β					Plasma IL-10
WT D5W	WT CS	Erytlr9-/- D5W	Erytlr9-/- CS		WT D5W	WT CS	Erytlr9-/- D5W	Erytlr9-/- CS		WT D5W	WT CS	Erytlr9-/- D5W	Erytlr9-/- CS		WT D5W	WT CS	Erytlr9-/- D5W	Erytlr9-/- CS
0.37	67.12	0.44	321.54		6.14	66.94	5.99	157.65		0.91	9.12	3.95	41.27		6.72	499.86	20.01	1169.62
0.22	6.75	0	40.74		12.29	22.4	6.78	28.71		2.78	2.56	1.06	6.36			71.7	12.62	134.25
0.55	8.52	5.06	410.14		5.53	22.1	13.57	114.51		1.73	2.12	3.03	26.3		9.72	33.76	15.53	1878
2.48	8.23	0	30.54		7.51	20.82	11.76	50.27		1.8	2.24	1.05	11.25		11.25	30.72	8.72	887.58
4.98	320.02	0	28.73		7.72	136.02	10.21	50.41		2.05	13.94	0.54	5.05		6.6	2721.23		626.32
0.84	76.86	3.19	116.28		6.59	114.58	8.65	152.84		0.72	6.61	0.72	11.11		13.87	728.97	17.76	1584.75
7.17	130.69	1.53	52.86		10.66	53.83	14.16	79.46		3.52	5.94	2.11	5.54		10.66	65.86	16.68	641.57
0	19.49	1.26	43.6		10.51	8.35	13.57	112.4		1.19	2.33	2.57	6.42		8.29	14.64	27.63	1027.73
0	38033.5		28700		6.37	979.6		1662.02		1.06	50.81		128.14		9.72	7890.96		6899.67
	28726		22927.5		6.75	1362.57		1409.99		1.74	387.06		125.45		14.18	6611.14		10494.8
	42369		31227			710.1		891.01			415.98		36.86			8937.89		5596.43
	1509.58		365.44			519.95		136.98			10.71		18.43			1796.27		1868.93
	50199		2866.28			858.32		554.37			127.92		132.54			6618.68		4802.11
	5564.08		1772.15			791.11		263.38			153.96		29.48			8970.14		1485.65
	18138		34.46			1445.5		61.97					6.27			9634.67		358.71
			14395					1226.55					56.26					8261.09
			9254.1					1607.92										8601.9

## Sheet: Fig. 2B-D
Plasma IL6				Plasma TNFα				Plasma IL1β				Plasma IL-10				Plasma IL-IFNγ				Plasma IL-12p70				Plasma IL-27p28				Plasma IL-6RA				Plasma gp 130
WT D5W	WT CS	Erytlr9-/- D5W	Erytlr9-/- CS	WT D5W	WT CS	Erytlr9-/- D5W	Erytlr9-/- CS	WT D5W	WT CS	Erytlr9-/- D5W	Erytlr9-/- CS	WT D5W	WT CS	Erytlr9-/- D5W	Erytlr9-/- CS	WT D5W	WT CS	Erytlr9-/- D5W	Erytlr9-/- CS	WT D5W	WT CS	Erytlr9-/- D5W	Erytlr9-/- CS	WT D5W	WT CS	Erytlr9-/- D5W	Erytlr9-/- CS	WT D5W	WT CS	Erytlr9-/- D5W	Erytlr9-/- CS	WT D5W	WT CS	Erytlr9-/- D5W	Erytlr9-/- CS
0.37	67.12	0.44	321.54	6.14	66.94	5.99	157.65	0.91	9.12	3.95	41.27	6.72	499.86	20.01	1169.62	0.16	1.81	0.34	5.16	17.47	16.46	0	20.4	4.45	43.83	0.23	78.9	8007.4	10575.6	7995.8	9076.2	11601	11130.8	14876.4	12962.8
0.22	6.75	0	40.74	12.29	22.4	6.78	28.71	2.78	2.56	1.06	6.36	9.72	71.7	12.62	134.25	0.63	0.52	0.24	1.47		0	0	0	19.14	6.47	5.99	20.95	10879	10174.2	9621.8	11823.5	15639.2	9649.2	16403	13246.5
0.55	8.52	5.06	410.14	5.53	22.1	13.57	114.51	1.73	2.12	3.03	26.3	11.25	33.76	15.53	1878	0.23	1.38	0.73	5.08	15.44	0	31.22	0	3.97	13.57	9.39	29.64	5867.55	6783.4	4997.09	10352.8	6583.85	11618.8	8762.58	11384.4
2.48	8.23	0	30.54	7.51	20.82	11.76	50.27	1.8	2.24	1.05	11.25	6.6	30.72	8.72	887.58	0.53	1.25	0.73	3.54	6.37	0	0	0	3.48	19.05	5.89	35.31	11704	7956	8428.6	11919.5	13114	10728.2	15090	8153.5
4.98	320.02	0	28.73	7.72	136.02	10.21	50.41	2.05	13.94	0.54	5.05	13.87	2721.23	17.76	626.32	0.6	2.05	0.25	7.63	0	66.41	11.16	37.89	1.69	36.9	9.95	35.58	8434.2	10113	8065	8415.8	14884.4	6820.65	15361	7247.15
0.84	76.86	3.19	116.28	6.59	114.58	8.65	152.84	0.72	6.61	0.72	11.11	10.66	728.97	16.68	1584.75	0.33	0.66	0.38	2.34	0	0	0	25.96	2.09	25.36	2.19	30.98	8176	12843	8035	9716	14823.4	9318	13764.8	12240
7.17	130.69	1.53	52.86	10.66	53.83	14.16	79.46	3.52	5.94	2.11	5.54	8.29	65.86	27.63	641.57	0.53	1.33	0.79	0.99	0	32.92	0	0	9.58	24.55	24.64	28.84	10457	7694.6	9123.8	10866.5	9258.95	10147.6	15246.8	7302.65
0	19.49	1.26	43.6	10.51	8.35	13.57	112.4	1.19	2.33	2.57	6.42	9.72	14.64		1027.73	0.28	1.17		1.52	0	0		10.02		0.45	15.68	26.35	6562.8	4881.52		3334.75	11228.4	8620.45		4346.65
0	38033.5		28700	6.37	979.6		1662.02	1.06	50.81		128.14	14.18	7890.96		6899.67	0.33	14.91		6.45	0	230.49		192.05	3.38	239.48		275.52	8135	5893.25		3120.2	13401.4	7729.75		7070
	28726		22927.5	6.75	1362.57		1409.99	1.74	387.06		125.45		6611.14		10494.8	0.78	4.08		6.4	0	283.79		304.28	13.02	181.75		237.69	8378.2	6193.65		4721.45	16065.4	9267.35		6894.1
	42369		31227		710.1		891.01		415.98		36.86		8937.89		5596.43		5.96		3.07		186.7		331.82		147.02		100.58		5384.6		14059.5		11396.5		8589.1
	1509.58		365.44		519.95		136.98		10.71		18.43		1796.27		1868.93		2.97		1.95		55.63		80.12		57.21		116.7		11031		8420.45		6288.75		7232.05
	50199		2866.28		858.32		554.37		127.92		132.54		6618.68		4802.11		3.81		6.75		198.94		58.56		77.28		98.81		4680.6		8588.85		6570.6		9491.9
	5564.08		1772.15		791.11		263.38		153.96		29.48		8970.14		1485.65		9.72		3.11		195.24		41.91		89.43		19.14		11532		9451.2		9042.25		9244
	18138		34.46		1445.5		61.97				6.27		9634.67		358.71				4.86		197.35		0		157.28		122.3		3838		3942.45		5978.6		7419.55
			14395				1226.55				56.26				8261.09				3.61				186.17				135.31				4839.05				7385.4
			9254.1				1607.92								8601.9								197.88

## Sheet: Fig. 2E
Plasma IL6						Plasma TNFα						Plasma IL1β						Plasma IL-10
WT D5W	WT CS-Trans	WT CS-Pers	Erytlr9-/- D5W	Erytlr9-/- CS-Trans	Erytlr9-/- CS-Pers	WT D5W	WT CS-Trans	WT CS-Pers	Erytlr9-/-D5W	Erytlr9-/-CS-Trans	Erytlr9-/-CS-Pers	WT D5W	WT CS-Trans	WT CS-Pers	Erytlr9-/-D5W	Erytlr9-/-CS-Trans	Erytlr9-/-CS-Pers	WT D5W	WT CS-Trans	WT CS-Pers	Erytlr9-/-D5W	Erytlr9-/-CS-Trans	Erytlr9-/-CS-Pers
0.37	67.12	38033.5	0.44	321.54	28700	6.14	66.94	979.6	5.99	157.65	1662.02	0.91	9.12	50.81	3.95	41.27	128.14	6.72	499.86	7890.96	20.01	1169.62	6899.67
0.22	6.75	28726	0	40.74	22927.5	12.29	22.4	1362.57	6.78	28.71	1409.99	2.78	2.56	387.06	1.06	6.36	125.45		71.7	6611.14	12.62	134.25	10494.8
0.55	8.52	42369	5.06	410.14	31227	5.53	22.1	710.1	13.57	114.51	891.01	1.73	2.12	415.98	3.03	26.3	36.86	9.72	33.76	8937.89	15.53	1878	5596.43
2.48	8.23	1509.58	0	30.54	365.44	7.51	20.82	519.95	11.76	50.27	136.98	1.8	2.24	10.71	1.05	11.25	18.43	11.25	30.72	6618.68	8.72	887.58	1868.93
4.98	76.86	50199	0	28.73	2866.28	7.72	136.02	858.32	10.21	50.41	554.37	2.05	13.94	127.92	0.54	5.05	132.54	6.6	728.97	8970.14	17.76	626.32	4802.11
0.84	130.69	5564.08	3.19	116.28	1772.15	6.59	114.58	791.11	8.65	152.84	263.38	0.72	6.61	153.96	0.72	11.11	29.48	13.87	65.86	9634.67	16.68	1584.75	1485.65
7.17	19.49	18138	1.53	52.86	34.46	10.66	53.83	1445.5	14.16	79.46	61.97	3.52	5.94		2.11	5.54	6.27	10.66	14.64		27.63	641.57	358.71
0			1.26	43.6	14395	10.51	8.35		13.57	112.4	1226.55	1.19	2.33		2.57	6.42	276.1	8.29				1027.73	8261.09
0					9254.1	6.37					1607.92	1.06					56.26	9.72					8601.9
						6.75						1.74						14.18

[truncated: 24 more sheets: Fig. 2F, Fig. 2G, Fig. 2H, Fig. 2I, Fig. 3A, Fig. 3C, Fig. 3D, Fig. 4B,  Fig. S1B, Fig. S1D, Fig. S1G, Fig. S1H, Fig. S1I, Fig. S1J, Fig. S2B, Fig. S2D, Fig. S2E, Fig. S2F, Fig. S3A, Fig. S3B …]
